# Supplementary material for: Large eddy simulation of droplet transport and deposition in the human respiratory tract to evaluate inhalation risk
Source: PLoS Comput Biol. 2023 Mar 20;19(3):e1010972. doi: 10.1371/journal.pcbi.1010972 (PMC10027217; doi:10.1371/journal.pcbi.1010972)
Supplement: S1 Data — Velocity [m/s] profile used as boundary condition in Human 1 from 0.0 to 100.0 seconds, spaced every 0.01 seconds. (XLSX) [file pcbi.1010972.s001.xlsx]

## Sheet: S2. Loud speaking model
Loud speaking velocity model for 100 seconds, explained in Fig. 3
Time [s]	Flow rate [L/min]
0	0
0.01	0.0109262
0.02	0.0432273
0.03	0.0954915
0.04	0.165435
0.05	0.25
0.06	0.345492
0.07	0.447736
0.08	0.552264
0.09	0.654509
0.1	0.75
0.11	0.834565
0.12	0.904509
0.13	0.956773
0.14	0.989074
0.15	1
0.16	0.989074
0.17	0.956773
0.18	0.904509
0.19	0.834565
0.2	0.75
0.21	0.654509
0.22	0.552264
0.23	0.447736
0.24	0.345492
0.25	0.25
0.26	0.165435
0.27	0.0954915
0.28	0.0432273
0.29	0.0109262
0.3	0
0.31	0.0216846
0.32	0.0863963
0.33	0.193115
0.34	0.340157
0.35	0.525203
0.36	0.745336
0.37	0.997084
0.38	1.27648
0.39	1.57911
0.4	1.9002
0.41	2.2347
0.42	2.57733
0.43	2.92267
0.44	3.2653
0.45	3.5998
0.46	3.92089
0.47	4.22352
0.48	4.50292
0.49	4.75466
0.5	4.9748
0.51	5.15984
0.52	5.30689
0.53	5.4136
0.54	5.47832
0.55	5.5
0.56	5.47832
0.57	5.4136
0.58	5.30689
0.59	5.15984
0.6	4.9748
0.61	4.75466
0.62	4.50292
0.63	4.22352
0.64	3.92089
0.65	3.5998
0.66	3.2653
0.67	2.92267
0.68	2.57733
0.69	2.2347
0.7	1.9002
0.71	1.57911
0.72	1.27648
0.73	0.997084
0.74	0.745336
0.75	0.525203
0.76	0.340157
0.77	0.193115
0.78	0.0863963
0.79	0.0216846
0.8	0
0.81	0.0054781
0.82	0.0218524
0.83	0.0489435
0.84	0.0864545
0.85	0.133975
0.86	0.190983
0.87	0.256855
0.88	0.330869
0.89	0.412215
0.9	0.5
0.91	0.593263
0.92	0.690983
0.93	0.792088
0.94	0.895472
0.95	1
0.96	1.10453
0.97	1.20791
0.98	1.30902
0.99	1.40674
1	1.5
1.01	1.58779
1.02	1.66913
1.03	1.74314
1.04	1.80902
1.05	1.86603
1.06	1.91355
1.07	1.95106
1.08	1.97815
1.09	1.99452
1.1	2
1.11	1.99452
1.12	1.97815
1.13	1.95106
1.14	1.91355
1.15	1.86603
1.16	1.80902
1.17	1.74314
1.18	1.66913
1.19	1.58779
1.2	1.5
1.21	1.40674
1.22	1.30902
1.23	1.20791
1.24	1.10453
1.25	1
1.26	0.895472
1.27	0.792088
1.28	0.690983
1.29	0.593263
1.3	0.5
1.31	0.412215
1.32	0.330869
1.33	0.256855
1.34	0.190983
1.35	0.133975
1.36	0.0864545
1.37	0.0489435
1.38	0.0218524
1.39	0.0054781
1.4	0
1.41	0.00845205
1.42	0.0336939
1.43	0.0753842
1.44	0.132959
1.45	0.20564
1.46	0.292444
1.47	0.392198
1.48	0.503552
1.49	0.625
1.5	0.7549
1.51	0.891496
1.52	1.03294
1.53	1.17732
1.54	1.32268
1.55	1.46706
1.56	1.6085
1.57	1.7451
1.58	1.875
1.59	1.99645
1.6	2.1078
1.61	2.20756
1.62	2.29436
1.63	2.36704
1.64	2.42462
1.65	2.46631
1.66	2.49155
1.67	2.5
1.68	2.49155
1.69	2.46631
1.7	2.42462
1.71	2.36704
1.72	2.29436
1.73	2.20756
1.74	2.1078
1.75	1.99645
1.76	1.875
1.77	1.7451
1.78	1.6085
1.79	1.46706
1.8	1.32268
1.81	1.17732
1.82	1.03294
1.83	0.891496
1.84	0.7549
1.85	0.625
1.86	0.503552
1.87	0.392198
1.88	0.292444
1.89	0.20564
1.9	0.132959
1.91	0.0753842
1.92	0.0336939
1.93	0.00845205
1.94	0
1.95	0.00492831
1.96	0.0196355
1.97	0.0438897
1.98	0.0773083
1.99	0.119364
2	0.169395
2.01	0.22661
2.02	0.290108
2.03	0.358888
2.04	0.431864
2.05	0.507887
2.06	0.585756
2.07	0.664244
2.08	0.742113
2.09	0.818136
2.1	0.891112
2.11	0.959892
2.12	1.02339
2.13	1.08061
2.14	1.13064
2.15	1.17269
2.16	1.20611
2.17	1.23036
2.18	1.24507
2.19	1.25
2.2	1.24507
2.21	1.23036
2.22	1.20611
2.23	1.17269
2.24	1.13064
2.25	1.08061
2.26	1.02339
2.27	0.959892
2.28	0.891112
2.29	0.818136
2.3	0.742113
2.31	0.664244
2.32	0.585756
2.33	0.507887
2.34	0.431864
2.35	0.358888
2.36	0.290108
2.37	0.22661
2.38	0.169395
2.39	0.119364
2.4	0.0773083
2.41	0.0438897
2.42	0.0196355
2.43	0.00492831
2.44	0
2.45	-0.00125037
2.46	-0.00499977
2.47	-0.0112431
2.48	-0.0199718
2.49	-0.0311739
2.5	-0.0448342
2.51	-0.060934
2.52	-0.0794513
2.53	-0.100361
2.54	-0.123634
2.55	-0.149239
2.56	-0.177141
2.57	-0.207302
2.58	-0.23968
2.59	-0.274232
2.6	-0.31091
2.61	-0.349664
2.62	-0.390441
2.63	-0.433185
2.64	-0.477839
2.65	-0.52434
2.66	-0.572627
2.67	-0.622631
2.68	-0.674287
2.69	-0.727521
2.7	-0.782263
2.71	-0.838437
2.72	-0.895967
2.73	-0.954774
2.74	-1.01478
2.75	-1.07589
2.76	-1.13804
2.77	-1.20114
2.78	-1.26509
2.79	-1.32982
2.8	-1.39524
2.81	-1.46124
2.82	-1.52776
2.83	-1.59468
2.84	-1.66193
2.85	-1.72941
2.86	-1.79703
2.87	-1.86469
2.88	-1.93231
2.89	-1.99979
2.9	-2.06704
2.91	-2.13397
2.92	-2.20048
2.93	-2.26649
2.94	-2.3319
2.95	-2.39663
2.96	-2.46059
2.97	-2.52368
2.98	-2.58583
2.99	-2.64695
3	-2.70695
3.01	-2.76576
3.02	-2.82329
3.03	-2.87946
3.04	-2.9342
3.05	-2.98744
3.06	-3.03909
3.07	-3.0891
3.08	-3.13738
3.09	-3.18389
3.1	-3.22854
3.11	-3.27128
3.12	-3.31206
3.13	-3.35082
3.14	-3.38749
3.15	-3.42204
3.16	-3.45442
3.17	-3.48458
3.18	-3.51249
3.19	-3.53809
3.2	-3.56136
3.21	-3.58227
3.22	-3.60079
3.23	-3.61689
3.24	-3.63055
3.25	-3.64175
3.26	-3.65048
3.27	-3.65673
3.28	-3.66047
3.29	-3.66173
3.3	-3.66047
3.31	-3.65673
3.32	-3.65048
3.33	-3.64175
3.34	-3.63055
3.35	-3.61689
3.36	-3.60079
3.37	-3.58227
3.38	-3.56136
3.39	-3.53809
3.4	-3.51249
3.41	-3.48458
3.42	-3.45442
3.43	-3.42204
3.44	-3.38749
3.45	-3.35082
3.46	-3.31206
3.47	-3.27128
3.48	-3.22854
3.49	-3.18389
3.5	-3.13738
3.51	-3.0891
3.52	-3.03909
3.53	-2.98744
3.54	-2.9342
3.55	-2.87946
3.56	-2.82329
3.57	-2.76576
3.58	-2.70695
3.59	-2.64695
3.6	-2.58583
3.61	-2.52368
3.62	-2.46059
3.63	-2.39663
3.64	-2.3319
3.65	-2.26649
3.66	-2.20048
3.67	-2.13397
3.68	-2.06704
3.69	-1.99979
3.7	-1.93231
3.71	-1.86469
3.72	-1.79703
3.73	-1.72941
3.74	-1.66193
3.75	-1.59468
3.76	-1.52776
3.77	-1.46124
3.78	-1.39524
3.79	-1.32982
3.8	-1.26509
3.81	-1.20114
3.82	-1.13804
3.83	-1.07589
3.84	-1.01478
3.85	-0.954774
3.86	-0.895967
3.87	-0.838437
3.88	-0.782263
3.89	-0.727521
3.9	-0.674287
3.91	-0.622631
3.92	-0.572627
3.93	-0.52434
3.94	-0.477839
3.95	-0.433185
3.96	-0.390441
3.97	-0.349664
3.98	-0.31091
3.99	-0.274232
4	-0.23968
4.01	-0.207302
4.02	-0.177141
4.03	-0.149239
4.04	-0.123634
4.05	-0.100361
4.06	-0.0794513
4.07	-0.060934
4.08	-0.0448342
4.09	-0.0311739
4.1	-0.0199718
4.11	-0.0112431
4.12	-0.00499977
4.13	-0.00125037
4.14	0
4.15	0.00361145
4.16	0.014411
4.17	0.0322947
4.18	0.0570903
4.19	0.0885591
4.2	0.126398
4.21	0.170242
4.22	0.21967
4.23	0.274205
4.24	0.333322
4.25	0.396452
4.26	0.462987
4.27	0.532286
4.28	0.603682
4.29	0.676487
4.3	0.75
4.31	0.823513
4.32	0.896318
4.33	0.967714
4.34	1.03701
4.35	1.10355
4.36	1.16668
4.37	1.22579
4.38	1.28033
4.39	1.32976
4.4	1.3736
4.41	1.41144
4.42	1.44291
4.43	1.46771
4.44	1.48559
4.45	1.49639
4.46	1.5
4.47	1.49639
4.48	1.48559
4.49	1.46771
4.5	1.44291
4.51	1.41144
4.52	1.3736
4.53	1.32976
4.54	1.28033
4.55	1.22579
4.56	1.16668
4.57	1.10355
4.58	1.03701
4.59	0.967714
4.6	0.896318
4.61	0.823513
4.62	0.75
4.63	0.676487
4.64	0.603682
4.65	0.532286
4.66	0.462987
4.67	0.396452
4.68	0.333322
4.69	0.274205
4.7	0.21967
4.71	0.170242
4.72	0.126398
4.73	0.0885591
4.74	0.0570903
4.75	0.0322947
4.76	0.014411
4.77	0.00361145
4.78	0
4.79	0.00237831
4.8	0.00949515
4.81	0.0212964
4.82	0.0376921
4.83	0.0585576
4.84	0.0837341
4.85	0.11303
4.86	0.146222
4.87	0.183058
4.88	0.223258
4.89	0.266515
4.9	0.3125
4.91	0.360864
4.92	0.411237
4.93	0.463238
4.94	0.51647
4.95	0.570528
4.96	0.625
4.97	0.679472
4.98	0.73353
4.99	0.786762
5	0.838763
5.01	0.889136
5.02	0.9375
5.03	0.983485
5.04	1.02674
5.05	1.06694
5.06	1.10378
5.07	1.13697
5.08	1.16627
5.09	1.19144
5.1	1.21231
5.11	1.2287
5.12	1.2405
5.13	1.24762
5.14	1.25
5.15	1.24762
5.16	1.2405
5.17	1.2287
5.18	1.21231
5.19	1.19144
5.2	1.16627
5.21	1.13697
5.22	1.10378
5.23	1.06694
5.24	1.02674
5.25	0.983485
5.26	0.9375
5.27	0.889136
5.28	0.838763
5.29	0.786762
5.3	0.73353
5.31	0.679472
5.32	0.625
5.33	0.570528
5.34	0.51647
5.35	0.463238
5.36	0.411237
5.37	0.360864
5.38	0.3125
5.39	0.266515
5.4	0.223258
5.41	0.183058
5.42	0.146222
5.43	0.11303
5.44	0.0837341
5.45	0.0585576
5.46	0.0376921
5.47	0.0212964
5.48	0.00949515
5.49	0.00237831
5.5	0
5.51	0.00136953
5.52	0.0054631
5.53	0.0122359
5.54	0.0216136
5.55	0.0334936
5.56	0.0477458
5.57	0.0642138
5.58	0.0827173
5.59	0.103054
5.6	0.125
5.61	0.148316
5.62	0.172746
5.63	0.198022
5.64	0.223868
5.65	0.25
5.66	0.276132
5.67	0.301978
5.68	0.327254
5.69	0.351684
5.7	0.375
5.71	0.396946
5.72	0.417283
5.73	0.435786
5.74	0.452254
5.75	0.466506
5.76	0.478386
5.77	0.487764
5.78	0.494537
5.79	0.49863
5.8	0.5
5.81	0.49863
5.82	0.494537
5.83	0.487764
5.84	0.478386
5.85	0.466506
5.86	0.452254
5.87	0.435786
5.88	0.417283
5.89	0.396946
5.9	0.375
5.91	0.351684
5.92	0.327254
5.93	0.301978
5.94	0.276132
5.95	0.25
5.96	0.223868
5.97	0.198022
5.98	0.172746
5.99	0.148316
6	0.125
6.01	0.103054
6.02	0.0827173
6.03	0.0642138
6.04	0.0477458
6.05	0.0334936
6.06	0.0216136
6.07	0.0122359
6.08	0.0054631
6.09	0.00136953
6.1	0
6.11	0.00128267
6.12	0.00511751
6.13	0.0114652
6.14	0.0202605
6.15	0.0314133
6.16	0.0448091
6.17	0.0603105
6.18	0.0777583
6.19	0.0969735
6.2	0.117759
6.21	0.139901
6.22	0.163174
6.23	0.187337
6.24	0.212143
6.25	0.237338
6.26	0.262662
6.27	0.287857
6.28	0.312663
6.29	0.336826
6.3	0.360099
6.31	0.382241
6.32	0.403027
6.33	0.422242
6.34	0.43969
6.35	0.455191
6.36	0.468587
6.37	0.479739
6.38	0.488535
6.39	0.494882
6.4	0.498717
6.41	0.5
6.42	0.498717
6.43	0.494882
6.44	0.488535
6.45	0.479739
6.46	0.468587
6.47	0.455191
6.48	0.43969
6.49	0.422242
6.5	0.403027
6.51	0.382241
6.52	0.360099
6.53	0.336826
6.54	0.312663
6.55	0.287857
6.56	0.262662
6.57	0.237338
6.58	0.212143
6.59	0.187337
6.6	0.163174
6.61	0.139901
6.62	0.117759
6.63	0.0969735
6.64	0.0777583
6.65	0.0603105
6.66	0.0448091
6.67	0.0314133
6.68	0.0202605
6.69	0.0114652
6.7	0.00511751
6.71	0.00128267
6.72	0
6.73	0.0182278
6.74	0.0726455
6.75	0.162459
6.76	0.28636
6.77	0.44254
6.78	0.628723
6.79	0.842193
6.8	1.07984
6.81	1.33819
6.82	1.61349
6.83	1.90171
6.84	2.19866
6.85	2.5
6.86	2.80134
6.87	3.09829
6.88	3.38651
6.89	3.66181
6.9	3.92016
6.91	4.15781
6.92	4.37128
6.93	4.55746
6.94	4.71364
6.95	4.83754
6.96	4.92735
6.97	4.98177
6.98	5
6.99	4.98177
7	4.92735
7.01	4.83754
7.02	4.71364
7.03	4.55746
7.04	4.37128
7.05	4.15781
7.06	3.92016
7.07	3.66181
7.08	3.38651
7.09	3.09829
7.1	2.80134
7.11	2.5
7.12	2.19866
7.13	1.90171
7.14	1.61349
7.15	1.33819
7.16	1.07984
7.17	0.842193
7.18	0.628723
7.19	0.44254
7.2	0.28636
7.21	0.162459
7.22	0.0726455
7.23	0.0182278
7.24	0
7.25	-0.00101838
7.26	-0.00407214
7.27	-0.0091571
7.28	-0.0162663
7.29	-0.0253901
7.3	-0.0365159
7.31	-0.0496287
7.32	-0.0647104
7.33	-0.0817405
7.34	-0.100696
7.35	-0.12155
7.36	-0.144275
7.37	-0.16884
7.38	-0.195211
7.39	-0.223352
7.4	-0.253225
7.41	-0.284789
7.42	-0.318001
7.43	-0.352815
7.44	-0.389183
7.45	-0.427057
7.46	-0.466385
7.47	-0.507112
7.48	-0.549183
7.49	-0.592541
7.5	-0.637127
7.51	-0.682879
7.52	-0.729735
7.53	-0.777631
7.54	-0.826501
7.55	-0.87628
7.56	-0.926898
7.57	-0.978287
7.58	-1.03038
7.59	-1.0831
7.6	-1.13637
7.61	-1.19013
7.62	-1.24431
7.63	-1.29881
7.64	-1.35359
7.65	-1.40855
7.66	-1.46362
7.67	-1.51873
7.68	-1.5738
7.69	-1.62876
7.7	-1.68354
7.71	-1.73804
7.72	-1.79222
7.73	-1.84598
7.74	-1.89925
7.75	-1.95197
7.76	-2.00406
7.77	-2.05545
7.78	-2.10607
7.79	-2.15585
7.8	-2.20472
7.81	-2.25262
7.82	-2.29947
7.83	-2.34522
7.84	-2.38981
7.85	-2.43317
7.86	-2.47524
7.87	-2.51597
7.88	-2.55529
7.89	-2.59317
7.9	-2.62954
7.91	-2.66435
7.92	-2.69756
7.93	-2.72912
7.94	-2.759
7.95	-2.78714
7.96	-2.81351
7.97	-2.83807
7.98	-2.8608
7.99	-2.88165
8	-2.90061
8.01	-2.91764
8.02	-2.93272
8.03	-2.94583
8.04	-2.95696
8.05	-2.96608
8.06	-2.97319
8.07	-2.97828
8.08	-2.98133
8.09	-2.98235
8.1	-2.98133
8.11	-2.97828
8.12	-2.97319
8.13	-2.96608
8.14	-2.95696
8.15	-2.94583
8.16	-2.93272
8.17	-2.91764
8.18	-2.90061
8.19	-2.88165
8.2	-2.8608
8.21	-2.83807
8.22	-2.81351
8.23	-2.78714
8.24	-2.759
8.25	-2.72912
8.26	-2.69756
8.27	-2.66435
8.28	-2.62954
8.29	-2.59317
8.3	-2.55529
8.31	-2.51597
8.32	-2.47524
8.33	-2.43317
8.34	-2.38981
8.35	-2.34522
8.36	-2.29947
8.37	-2.25262
8.38	-2.20472
8.39	-2.15585
8.4	-2.10607
8.41	-2.05545
8.42	-2.00406
8.43	-1.95197
8.44	-1.89925
8.45	-1.84598
8.46	-1.79222
8.47	-1.73804
8.48	-1.68354
8.49	-1.62876
8.5	-1.5738
8.51	-1.51873
8.52	-1.46362
8.53	-1.40855
8.54	-1.35359
8.55	-1.29881
8.56	-1.24431
8.57	-1.19013
8.58	-1.13637
8.59	-1.0831
8.6	-1.03038
8.61	-0.978287
8.62	-0.926898
8.63	-0.87628
8.64	-0.826501
8.65	-0.777631
8.66	-0.729735
8.67	-0.682879
8.68	-0.637127
8.69	-0.592541
8.7	-0.549183
8.71	-0.507112
8.72	-0.466385
8.73	-0.427057
8.74	-0.389183
8.75	-0.352815
8.76	-0.318001
8.77	-0.284789
8.78	-0.253225
8.79	-0.223352
8.8	-0.195211
8.81	-0.16884
8.82	-0.144275
8.83	-0.12155
8.84	-0.100696
8.85	-0.0817405
8.86	-0.0647104
8.87	-0.0496287
8.88	-0.0365159
8.89	-0.0253901
8.9	-0.0162663
8.91	-0.0091571
8.92	-0.00407214
8.93	-0.00101838
8.94	0
8.95	0.0109262
8.96	0.0432273
8.97	0.0954915
8.98	0.165435
8.99	0.25
9	0.345492
9.01	0.447736
9.02	0.552264
9.03	0.654509
9.04	0.75
9.05	0.834565
9.06	0.904509
9.07	0.956773
9.08	0.989074
9.09	1
9.1	0.989074
9.11	0.956773
9.12	0.904509
9.13	0.834565
9.14	0.75
9.15	0.654509
9.16	0.552264
9.17	0.447736
9.18	0.345492
9.19	0.25
9.2	0.165435
9.21	0.0954915
9.22	0.0432273
9.23	0.0109262
9.24	0
9.25	0.0216846
9.26	0.0863963
9.27	0.193115
9.28	0.340157
9.29	0.525203
9.3	0.745336
9.31	0.997084
9.32	1.27648
9.33	1.57911
9.34	1.9002
9.35	2.2347
9.36	2.57733
9.37	2.92267
9.38	3.2653
9.39	3.5998
9.4	3.92089
9.41	4.22352
9.42	4.50292
9.43	4.75466
9.44	4.9748
9.45	5.15984
9.46	5.30689
9.47	5.4136
9.48	5.47832
9.49	5.5
9.5	5.47832
9.51	5.4136
9.52	5.30689
9.53	5.15984
9.54	4.9748
9.55	4.75466
9.56	4.50292
9.57	4.22352
9.58	3.92089
9.59	3.5998
9.6	3.2653
9.61	2.92267
9.62	2.57733
9.63	2.2347
9.64	1.9002
9.65	1.57911
9.66	1.27648
9.67	0.997084
9.68	0.745336
9.69	0.525203
9.7	0.340157
9.71	0.193115
9.72	0.0863963
9.73	0.0216846
9.74	0
9.75	0.0054781
9.76	0.0218524
9.77	0.0489435
9.78	0.0864545
9.79	0.133975
9.8	0.190983
9.81	0.256855
9.82	0.330869
9.83	0.412215
9.84	0.5
9.85	0.593263
9.86	0.690983
9.87	0.792088
9.88	0.895472
9.89	1
9.9	1.10453
9.91	1.20791
9.92	1.30902
9.93	1.40674
9.94	1.5
9.95	1.58779
9.96	1.66913
9.97	1.74314
9.98	1.80902
9.99	1.86603
10	1.91355
10.01	1.95106
10.02	1.97815
10.03	1.99452
10.04	2
10.05	1.99452
10.06	1.97815
10.07	1.95106
10.08	1.91355
10.09	1.86603
10.1	1.80902
10.11	1.74314
10.12	1.66913
10.13	1.58779
10.14	1.5
10.15	1.40674
10.16	1.30902
10.17	1.20791
10.18	1.10453
10.19	1
10.2	0.895472
10.21	0.792088
10.22	0.690983
10.23	0.593263
10.24	0.5
10.25	0.412215
10.26	0.330869
10.27	0.256855
10.28	0.190983
10.29	0.133975
10.3	0.0864545
10.31	0.0489435
10.32	0.0218524
10.33	0.0054781
10.34	0
10.35	0.00845205
10.36	0.0336939
10.37	0.0753842
10.38	0.132959
10.39	0.20564
10.4	0.292444
10.41	0.392198
10.42	0.503552
10.43	0.625
10.44	0.7549
10.45	0.891496
10.46	1.03294
10.47	1.17732
10.48	1.32268
10.49	1.46706
10.5	1.6085
10.51	1.7451
10.52	1.875
10.53	1.99645
10.54	2.1078
10.55	2.20756
10.56	2.29436
10.57	2.36704
10.58	2.42462
10.59	2.46631
10.6	2.49155
10.61	2.5
10.62	2.49155
10.63	2.46631
10.64	2.42462
10.65	2.36704
10.66	2.29436
10.67	2.20756
10.68	2.1078
10.69	1.99645
10.7	1.875
10.71	1.7451
10.72	1.6085
10.73	1.46706
10.74	1.32268
10.75	1.17732
10.76	1.03294
10.77	0.891496
10.78	0.7549
10.79	0.625
10.8	0.503552
10.81	0.392198
10.82	0.292444
10.83	0.20564
10.84	0.132959
10.85	0.0753842
10.86	0.0336939
10.87	0.00845205
10.88	0
10.89	0.00492831
10.9	0.0196355
10.91	0.0438897
10.92	0.0773083
10.93	0.119364
10.94	0.169395
10.95	0.22661
10.96	0.290108
10.97	0.358888
10.98	0.431864
10.99	0.507887
11	0.585756
11.01	0.664244
11.02	0.742113
11.03	0.818136
11.04	0.891112
11.05	0.959892
11.06	1.02339
11.07	1.08061
11.08	1.13064
11.09	1.17269
11.1	1.20611
11.11	1.23036
11.12	1.24507
11.13	1.25
11.14	1.24507
11.15	1.23036
11.16	1.20611
11.17	1.17269
11.18	1.13064
11.19	1.08061
11.2	1.02339
11.21	0.959892
11.22	0.891112
11.23	0.818136
11.24	0.742113
11.25	0.664244
11.26	0.585756
11.27	0.507887
11.28	0.431864
11.29	0.358888
11.3	0.290108
11.31	0.22661
11.32	0.169395
11.33	0.119364
11.34	0.0773083
11.35	0.0438897
11.36	0.0196355
11.37	0.00492831
11.38	0
11.39	-0.00125037
11.4	-0.00499977
11.41	-0.0112431
11.42	-0.0199718
11.43	-0.0311739
11.44	-0.0448342
11.45	-0.060934
11.46	-0.0794513
11.47	-0.100361
11.48	-0.123634
11.49	-0.149239
11.5	-0.177141
11.51	-0.207302
11.52	-0.23968
11.53	-0.274232
11.54	-0.31091
11.55	-0.349664
11.56	-0.390441
11.57	-0.433185
11.58	-0.477839
11.59	-0.52434
11.6	-0.572627
11.61	-0.622631
11.62	-0.674287
11.63	-0.727521
11.64	-0.782263
11.65	-0.838437
11.66	-0.895967
11.67	-0.954774
11.68	-1.01478
11.69	-1.07589
11.7	-1.13804
11.71	-1.20114
11.72	-1.26509
11.73	-1.32982
11.74	-1.39524
11.75	-1.46124
11.76	-1.52776
11.77	-1.59468
11.78	-1.66193
11.79	-1.72941
11.8	-1.79703
11.81	-1.86469
11.82	-1.93231
11.83	-1.99979
11.84	-2.06704
11.85	-2.13397
11.86	-2.20048
11.87	-2.26649
11.88	-2.3319
11.89	-2.39663
11.9	-2.46059
11.91	-2.52368
11.92	-2.58583
11.93	-2.64695
11.94	-2.70695
11.95	-2.76576
11.96	-2.82329
11.97	-2.87946
11.98	-2.9342
11.99	-2.98744
12	-3.03909
12.01	-3.0891
12.02	-3.13738
12.03	-3.18389
12.04	-3.22854
12.05	-3.27128
12.06	-3.31206
12.07	-3.35082
12.08	-3.38749
12.09	-3.42204
12.1	-3.45442
12.11	-3.48458
12.12	-3.51249
12.13	-3.53809
12.14	-3.56136
12.15	-3.58227
12.16	-3.60079
12.17	-3.61689
12.18	-3.63055
12.19	-3.64175
12.2	-3.65048
12.21	-3.65673
12.22	-3.66047
12.23	-3.66173
12.24	-3.66047
12.25	-3.65673
12.26	-3.65048
12.27	-3.64175
12.28	-3.63055
12.29	-3.61689
12.3	-3.60079
12.31	-3.58227
12.32	-3.56136
12.33	-3.53809
12.34	-3.51249
12.35	-3.48458
12.36	-3.45442
12.37	-3.42204
12.38	-3.38749
12.39	-3.35082
12.4	-3.31206
12.41	-3.27128
12.42	-3.22854
12.43	-3.18389
12.44	-3.13738
12.45	-3.0891
12.46	-3.03909
12.47	-2.98744
12.48	-2.9342
12.49	-2.87946
12.5	-2.82329
12.51	-2.76576
12.52	-2.70695
12.53	-2.64695
12.54	-2.58583
12.55	-2.52368
12.56	-2.46059
12.57	-2.39663
12.58	-2.3319
12.59	-2.26649
12.6	-2.20048
12.61	-2.13397
12.62	-2.06704
12.63	-1.99979
12.64	-1.93231
12.65	-1.86469
12.66	-1.79703
12.67	-1.72941
12.68	-1.66193
12.69	-1.59468
12.7	-1.52776
12.71	-1.46124
12.72	-1.39524
12.73	-1.32982
12.74	-1.26509
12.75	-1.20114
12.76	-1.13804
12.77	-1.07589
12.78	-1.01478
12.79	-0.954774
12.8	-0.895967
12.81	-0.838437
12.82	-0.782263
12.83	-0.727521
12.84	-0.674287
12.85	-0.622631
12.86	-0.572627
12.87	-0.52434
12.88	-0.477839
12.89	-0.433185
12.9	-0.390441
12.91	-0.349664
12.92	-0.31091
12.93	-0.274232
12.94	-0.23968
12.95	-0.207302
12.96	-0.177141
12.97	-0.149239
12.98	-0.123634
12.99	-0.100361
13	-0.0794513
13.01	-0.060934
13.02	-0.0448342
13.03	-0.0311739
13.04	-0.0199718
13.05	-0.0112431
13.06	-0.00499977
13.07	-0.00125037
13.08	0
13.09	0.00361145
13.1	0.014411
13.11	0.0322947
13.12	0.0570903
13.13	0.0885591
13.14	0.126398
13.15	0.170242
13.16	0.21967
13.17	0.274205
13.18	0.333322
13.19	0.396452
13.2	0.462987
13.21	0.532286
13.22	0.603682
13.23	0.676487
13.24	0.75
13.25	0.823513
13.26	0.896318
13.27	0.967714
13.28	1.03701
13.29	1.10355
13.3	1.16668
13.31	1.22579
13.32	1.28033
13.33	1.32976
13.34	1.3736
13.35	1.41144
13.36	1.44291
13.37	1.46771
13.38	1.48559
13.39	1.49639
13.4	1.5
13.41	1.49639
13.42	1.48559
13.43	1.46771
13.44	1.44291
13.45	1.41144
13.46	1.3736
13.47	1.32976
13.48	1.28033
13.49	1.22579
13.5	1.16668
13.51	1.10355
13.52	1.03701
13.53	0.967714
13.54	0.896318
13.55	0.823513
13.56	0.75
13.57	0.676487
13.58	0.603682
13.59	0.532286
13.6	0.462987
13.61	0.396452
13.62	0.333322
13.63	0.274205
13.64	0.21967
13.65	0.170242
13.66	0.126398
13.67	0.0885591
13.68	0.0570903
13.69	0.0322947
13.7	0.014411
13.71	0.00361145
13.72	0
13.73	0.00237831
13.74	0.00949515
13.75	0.0212964
13.76	0.0376921
13.77	0.0585576
13.78	0.0837341
13.79	0.11303
13.8	0.146222
13.81	0.183058
13.82	0.223258
13.83	0.266515
13.84	0.3125
13.85	0.360864
13.86	0.411237
13.87	0.463238
13.88	0.51647
13.89	0.570528
13.9	0.625
13.91	0.679472
13.92	0.73353
13.93	0.786762
13.94	0.838763
13.95	0.889136
13.96	0.9375
13.97	0.983485
13.98	1.02674
13.99	1.06694
14	1.10378
14.01	1.13697
14.02	1.16627
14.03	1.19144
14.04	1.21231
14.05	1.2287
14.06	1.2405
14.07	1.24762
14.08	1.25
14.09	1.24762
14.1	1.2405
14.11	1.2287
14.12	1.21231
14.13	1.19144
14.14	1.16627
14.15	1.13697
14.16	1.10378
14.17	1.06694
14.18	1.02674
14.19	0.983485
14.2	0.9375
14.21	0.889136
14.22	0.838763
14.23	0.786762
14.24	0.73353
14.25	0.679472
14.26	0.625
14.27	0.570528
14.28	0.51647
14.29	0.463238
14.3	0.411237
14.31	0.360864
14.32	0.3125
14.33	0.266515
14.34	0.223258
14.35	0.183058
14.36	0.146222
14.37	0.11303
14.38	0.0837341
14.39	0.0585576
14.4	0.0376921
14.41	0.0212964
14.42	0.00949515
14.43	0.00237831
14.44	0
14.45	0.00136953
14.46	0.0054631
14.47	0.0122359
14.48	0.0216136
14.49	0.0334936
14.5	0.0477458
14.51	0.0642138
14.52	0.0827173
14.53	0.103054
14.54	0.125
14.55	0.148316
14.56	0.172746
14.57	0.198022
14.58	0.223868
14.59	0.25
14.6	0.276132
14.61	0.301978
14.62	0.327254
14.63	0.351684
14.64	0.375
14.65	0.396946
14.66	0.417283
14.67	0.435786
14.68	0.452254
14.69	0.466506
14.7	0.478386
14.71	0.487764
14.72	0.494537
14.73	0.49863
14.74	0.5
14.75	0.49863
14.76	0.494537
14.77	0.487764
14.78	0.478386
14.79	0.466506
14.8	0.452254
14.81	0.435786
14.82	0.417283
14.83	0.396946
14.84	0.375
14.85	0.351684
14.86	0.327254
14.87	0.301978
14.88	0.276132
14.89	0.25
14.9	0.223868
14.91	0.198022
14.92	0.172746
14.93	0.148316
14.94	0.125
14.95	0.103054
14.96	0.0827173
14.97	0.0642138
14.98	0.0477458
14.99	0.0334936
15	0.0216136
15.01	0.0122359
15.02	0.0054631
15.03	0.00136953
15.04	0
15.05	0.00128267
15.06	0.00511751
15.07	0.0114652
15.08	0.0202605
15.09	0.0314133
15.1	0.0448091
15.11	0.0603105
15.12	0.0777583
15.13	0.0969735
15.14	0.117759
15.15	0.139901
15.16	0.163174
15.17	0.187337
15.18	0.212143
15.19	0.237338
15.2	0.262662
15.21	0.287857
15.22	0.312663
15.23	0.336826
15.24	0.360099
15.25	0.382241
15.26	0.403027
15.27	0.422242
15.28	0.43969
15.29	0.455191
15.3	0.468587
15.31	0.479739
15.32	0.488535
15.33	0.494882
15.34	0.498717
15.35	0.5
15.36	0.498717
15.37	0.494882
15.38	0.488535
15.39	0.479739
15.4	0.468587
15.41	0.455191
15.42	0.43969
15.43	0.422242
15.44	0.403027
15.45	0.382241
15.46	0.360099
15.47	0.336826
15.48	0.312663
15.49	0.287857
15.5	0.262662
15.51	0.237338
15.52	0.212143
15.53	0.187337
15.54	0.163174
15.55	0.139901
15.56	0.117759
15.57	0.0969735
15.58	0.0777583
15.59	0.0603105
15.6	0.0448091
15.61	0.0314133
15.62	0.0202605
15.63	0.0114652
15.64	0.00511751
15.65	0.00128267
15.66	0
15.67	0.0182278
15.68	0.0726455
15.69	0.162459
15.7	0.28636
15.71	0.44254
15.72	0.628723
15.73	0.842193
15.74	1.07984
15.75	1.33819
15.76	1.61349
15.77	1.90171
15.78	2.19866
15.79	2.5
15.8	2.80134
15.81	3.09829
15.82	3.38651
15.83	3.66181
15.84	3.92016
15.85	4.15781
15.86	4.37128
15.87	4.55746
15.88	4.71364
15.89	4.83754
15.9	4.92735
15.91	4.98177
15.92	5
15.93	4.98177
15.94	4.92735
15.95	4.83754
15.96	4.71364
15.97	4.55746
15.98	4.37128
15.99	4.15781
16	3.92016
16.01	3.66181
16.02	3.38651
16.03	3.09829
16.04	2.80134
16.05	2.5
16.06	2.19866
16.07	1.90171
16.08	1.61349
16.09	1.33819
16.1	1.07984
16.11	0.842193
16.12	0.628723
16.13	0.44254
16.14	0.28636
16.15	0.162459
16.16	0.0726455
16.17	0.0182278
16.18	0
16.19	-0.00101838
16.2	-0.00407214
16.21	-0.0091571
16.22	-0.0162663
16.23	-0.0253901
16.24	-0.0365159
16.25	-0.0496287
16.26	-0.0647104
16.27	-0.0817405
16.28	-0.100696
16.29	-0.12155
16.3	-0.144275
16.31	-0.16884
16.32	-0.195211
16.33	-0.223352
16.34	-0.253225
16.35	-0.284789
16.36	-0.318001
16.37	-0.352815
16.38	-0.389183
16.39	-0.427057
16.4	-0.466385
16.41	-0.507112
16.42	-0.549183
16.43	-0.592541
16.44	-0.637127
16.45	-0.682879
16.46	-0.729735
16.47	-0.777631
16.48	-0.826501
16.49	-0.87628
16.5	-0.926898
16.51	-0.978287
16.52	-1.03038
16.53	-1.0831
16.54	-1.13637
16.55	-1.19013
16.56	-1.24431
16.57	-1.29881
16.58	-1.35359
16.59	-1.40855
16.6	-1.46362
16.61	-1.51873
16.62	-1.5738
16.63	-1.62876
16.64	-1.68354
16.65	-1.73804
16.66	-1.79222
16.67	-1.84598
16.68	-1.89925
16.69	-1.95197
16.7	-2.00406
16.71	-2.05545
16.72	-2.10607
16.73	-2.15585
16.74	-2.20472
16.75	-2.25262
16.76	-2.29947
16.77	-2.34522
16.78	-2.38981
16.79	-2.43317
16.8	-2.47524
16.81	-2.51597
16.82	-2.55529
16.83	-2.59317
16.84	-2.62954
16.85	-2.66435
16.86	-2.69756
16.87	-2.72912
16.88	-2.759
16.89	-2.78714
16.9	-2.81351
16.91	-2.83807
16.92	-2.8608
16.93	-2.88165
16.94	-2.90061
16.95	-2.91764
16.96	-2.93272
16.97	-2.94583
16.98	-2.95696
16.99	-2.96608
17	-2.97319
17.01	-2.97828
17.02	-2.98133
17.03	-2.98235
17.04	-2.98133
17.05	-2.97828
17.06	-2.97319
17.07	-2.96608
17.08	-2.95696
17.09	-2.94583
17.1	-2.93272
17.11	-2.91764
17.12	-2.90061
17.13	-2.88165
17.14	-2.8608
17.15	-2.83807
17.16	-2.81351
17.17	-2.78714
17.18	-2.759
17.19	-2.72912
17.2	-2.69756
17.21	-2.66435
17.22	-2.62954
17.23	-2.59317
17.24	-2.55529
17.25	-2.51597
17.26	-2.47524
17.27	-2.43317
17.28	-2.38981
17.29	-2.34522
17.3	-2.29947
17.31	-2.25262
17.32	-2.20472
17.33	-2.15585
17.34	-2.10607
17.35	-2.05545
17.36	-2.00406
17.37	-1.95197
17.38	-1.89925
17.39	-1.84598
17.4	-1.79222
17.41	-1.73804
17.42	-1.68354
17.43	-1.62876
17.44	-1.5738
17.45	-1.51873
17.46	-1.46362
17.47	-1.40855
17.48	-1.35359
17.49	-1.29881
17.5	-1.24431
17.51	-1.19013
17.52	-1.13637
17.53	-1.0831
17.54	-1.03038
17.55	-0.978287
17.56	-0.926898
17.57	-0.87628
17.58	-0.826501
17.59	-0.777631
17.6	-0.729735
17.61	-0.682879
17.62	-0.637127
17.63	-0.592541
17.64	-0.549183
17.65	-0.507112
17.66	-0.466385
17.67	-0.427057
17.68	-0.389183
17.69	-0.352815
17.7	-0.318001
17.71	-0.284789
17.72	-0.253225
17.73	-0.223352
17.74	-0.195211
17.75	-0.16884
17.76	-0.144275
17.77	-0.12155
17.78	-0.100696
17.79	-0.0817405
17.8	-0.0647104
17.81	-0.0496287
17.82	-0.0365159
17.83	-0.0253901
17.84	-0.0162663
17.85	-0.0091571
17.86	-0.00407214
17.87	-0.00101838
17.88	0
17.89	0.0109262
17.9	0.0432273
17.91	0.0954915
17.92	0.165435
17.93	0.25
17.94	0.345492
17.95	0.447736
17.96	0.552264
17.97	0.654509
17.98	0.75
17.99	0.834565
18	0.904509
18.01	0.956773
18.02	0.989074
18.03	1
18.04	0.989074
18.05	0.956773
18.06	0.904509
18.07	0.834565
18.08	0.75
18.09	0.654509
18.1	0.552264
18.11	0.447736
18.12	0.345492
18.13	0.25
18.14	0.165435
18.15	0.0954915
18.16	0.0432273
18.17	0.0109262
18.18	0
18.19	0.0216846
18.2	0.0863963
18.21	0.193115
18.22	0.340157
18.23	0.525203
18.24	0.745336
18.25	0.997084
18.26	1.27648
18.27	1.57911
18.28	1.9002
18.29	2.2347
18.3	2.57733
18.31	2.92267
18.32	3.2653
18.33	3.5998
18.34	3.92089
18.35	4.22352
18.36	4.50292
18.37	4.75466
18.38	4.9748
18.39	5.15984
18.4	5.30689
18.41	5.4136
18.42	5.47832
18.43	5.5
18.44	5.47832
18.45	5.4136
18.46	5.30689
18.47	5.15984
18.48	4.9748
18.49	4.75466
18.5	4.50292
18.51	4.22352
18.52	3.92089
18.53	3.5998
18.54	3.2653
18.55	2.92267
18.56	2.57733
18.57	2.2347
18.58	1.9002
18.59	1.57911
18.6	1.27648
18.61	0.997084
18.62	0.745336
18.63	0.525203
18.64	0.340157
18.65	0.193115
18.66	0.0863963
18.67	0.0216846
18.68	0
18.69	0.0054781
18.7	0.0218524
18.71	0.0489435
18.72	0.0864545
18.73	0.133975
18.74	0.190983
18.75	0.256855
18.76	0.330869
18.77	0.412215
18.78	0.5
18.79	0.593263
18.8	0.690983
18.81	0.792088
18.82	0.895472
18.83	1
18.84	1.10453
18.85	1.20791
18.86	1.30902
18.87	1.40674
18.88	1.5
18.89	1.58779
18.9	1.66913
18.91	1.74314
18.92	1.80902
18.93	1.86603
18.94	1.91355
18.95	1.95106
18.96	1.97815
18.97	1.99452
18.98	2
18.99	1.99452
19	1.97815
19.01	1.95106
19.02	1.91355
19.03	1.86603
19.04	1.80902
19.05	1.74314
19.06	1.66913
19.07	1.58779
19.08	1.5
19.09	1.40674
19.1	1.30902
19.11	1.20791
19.12	1.10453
19.13	1
19.14	0.895472
19.15	0.792088
19.16	0.690983
19.17	0.593263
19.18	0.5
19.19	0.412215
19.2	0.330869
19.21	0.256855
19.22	0.190983
19.23	0.133975
19.24	0.0864545
19.25	0.0489435
19.26	0.0218524
19.27	0.0054781
19.28	0
19.29	0.00845205
19.3	0.0336939
19.31	0.0753842
19.32	0.132959
19.33	0.20564
19.34	0.292444
19.35	0.392198
19.36	0.503552
19.37	0.625
19.38	0.7549
19.39	0.891496
19.4	1.03294
19.41	1.17732
19.42	1.32268
19.43	1.46706
19.44	1.6085
19.45	1.7451
19.46	1.875
19.47	1.99645
19.48	2.1078
19.49	2.20756
19.5	2.29436
19.51	2.36704
19.52	2.42462
19.53	2.46631
19.54	2.49155
19.55	2.5
19.56	2.49155
19.57	2.46631
19.58	2.42462
19.59	2.36704
19.6	2.29436
19.61	2.20756
19.62	2.1078
19.63	1.99645
19.64	1.875
19.65	1.7451
19.66	1.6085
19.67	1.46706
19.68	1.32268
19.69	1.17732
19.7	1.03294
19.71	0.891496
19.72	0.7549
19.73	0.625
19.74	0.503552
19.75	0.392198
19.76	0.292444
19.77	0.20564
19.78	0.132959
19.79	0.0753842
19.8	0.0336939
19.81	0.00845205
19.82	0
19.83	0.00492831
19.84	0.0196355
19.85	0.0438897
19.86	0.0773083
19.87	0.119364
19.88	0.169395
19.89	0.22661
19.9	0.290108
19.91	0.358888
19.92	0.431864
19.93	0.507887
19.94	0.585756
19.95	0.664244
19.96	0.742113
19.97	0.818136
[truncated: 8,003 more rows]
