# Supplementary material for: Large eddy simulation of droplet transport and deposition in the human respiratory tract to evaluate inhalation risk
Source: PLoS Comput Biol. 2023 Mar 20;19(3):e1010972. doi: 10.1371/journal.pcbi.1010972 (PMC10027217; doi:10.1371/journal.pcbi.1010972)
Supplement: S2 Data — Flow rate [L/min] used for respiration boundary condition in Human 2, from 0.0 to 100.0 seconds, spaced every 0.01 seconds, along with the metabolic parameters used to calculate it based on the model proposed by Gupta et al. (29). (XLSX) [file pcbi.1010972.s002.xlsx]

## Sheet: S1. Breathing flowrate model
Breathing flowrate for 100 seconds based on equations 1 to 7 (Fig. 3)
Time [s]	Flow rate [L/min]
0	0		Metabolic Parameters
0.1	-5.97841		Body height [m]	1.73
0.2	-11.7944		Body weight [kg]	66.3
0.3	-17.2901		Metabolic rate [W/m2]	60
0.4	-22.316		BSA [m2]	1.94
0.5	-26.7358
0.6	-30.4293
0.7	-33.2962
0.8	-35.2586
0.9	-36.2633
1	-36.2828
1.1	-35.3168
1.2	-33.3915
1.3	-30.5591
1.4	-26.8965
1.5	-22.5034
1.6	-17.4989
1.7	-12.0191
1.8	-6.21282
1.9	-0.237764
2	4.48316
2.1	9.05672
2.2	13.4383
2.3	17.5351
2.4	21.2603
2.5	24.5349
2.6	27.2895
2.7	29.4658
2.8	31.0175
2.9	31.9119
3	32.13
3.1	31.6671
3.2	30.5331
3.3	28.752
3.4	26.3615
3.5	23.4123
3.6	19.9669
3.7	16.0984
3.8	11.8887
3.9	7.42698
4	2.80789
4.1	-2.39855
4.2	-8.33139
4.3	-14.0379
4.4	-19.3631
4.5	-24.1623
4.6	-28.3052
4.7	-31.6791
4.8	-34.1925
4.9	-35.7772
5	-36.3899
5.1	-36.0141
5.2	-34.6601
5.3	-32.3645
5.4	-29.1897
5.5	-25.2221
5.6	-20.5693
5.7	-15.3577
5.8	-9.72899
5.9	-3.83597
6	1.68558
6.1	6.32798
6.2	10.8363
6.3	15.1149
6.4	19.0732
6.5	22.6273
6.6	25.7018
6.7	28.2316
6.8	30.163
6.9	31.4552
7	32.0808
7.1	32.0265
7.2	31.2934
7.3	29.897
7.4	27.8671
7.5	25.2465
7.6	22.0909
7.7	18.4671
7.8	14.452
7.9	10.1305
8	5.59431
8.1	0.939579
8.2	-4.78667
8.3	-10.6481
8.4	-16.2204
8.5	-21.352
8.6	-25.9036
8.7	-29.7515
8.8	-32.7913
8.9	-34.9403
9	-36.1402
9.1	-36.3583
9.2	-35.5888
9.3	-33.8526
9.4	-31.1968
9.5	-27.6935
9.6	-23.438
9.7	-18.5458
9.8	-13.1498
9.9	-7.39657
10	-1.44244
10.1	3.55085
10.2	8.15134
10.3	12.5791
10.4	16.7402
10.5	20.5466
10.6	23.9175
10.7	26.7815
10.8	29.0779
10.9	30.758
11	31.7863
11.1	32.1409
11.2	31.8143
11.3	30.8135
11.4	29.1596
11.5	26.8877
11.6	24.046
11.7	20.6947
11.8	16.9047
11.9	12.7565
12	8.33796
12.1	3.74268
12.2	-1.19502
12.3	-7.15397
12.4	-12.9186
12.5	-18.3323
12.6	-23.248
12.7	-27.5322
12.8	-31.0685
12.9	-33.7609
13	-35.5361
13.1	-36.3461
13.2	-36.1687
13.3	-35.0088
13.4	-32.898
13.5	-29.8934
13.6	-26.0769
13.7	-21.552
13.8	-16.4416
13.9	-10.8847
14	-5.03199
14.1	0.746572
14.2	5.40409
14.3	9.94707
14.4	14.2792
14.5	18.3088
14.6	21.9503
14.7	25.1266
14.8	27.7704
14.9	29.8256
15	31.2487
15.1	32.0096
15.2	32.092
15.3	31.4943
15.4	30.2292
15.5	28.3233
15.6	25.8172
15.7	22.764
15.8	19.2283
15.9	15.285
16	11.0178
16.1	6.51716
16.2	1.87835
16.3	-3.58967
16.4	-9.49018
16.5	-15.1329
16.6	-20.3645
16.7	-25.043
16.8	-29.0412
16.9	-32.2505
17	-34.5837
17.1	-35.9775
17.2	-36.394
17.3	-35.8218
17.4	-34.2766
17.5	-31.8003
17.6	-28.4602
17.7	-24.3469
17.8	-19.5723
17.9	-14.266
18	-8.57221
18.1	-2.64554
18.2	2.61551
18.3	7.239
18.4	11.7091
18.5	15.931
18.6	19.8153
18.7	23.2796
18.8	26.2505
18.9	28.6651
19	30.4722
19.1	31.6335
19.2	32.1244
19.3	31.9344
19.4	31.0676
19.5	29.5424
19.6	27.391
19.7	24.6592
19.8	21.4047
19.9	17.6966
20	13.6135
20.1	9.24181
20.2	4.67427
20.3	0.00766206
20.4	-5.96872
20.5	-11.7851
20.6	-17.2814
20.7	-22.3082
20.8	-26.7291
20.9	-30.4239
21	-33.2922
21.1	-35.2562
21.2	-36.2624
21.3	-36.2836
21.4	-35.3192
21.5	-33.3954
21.6	-30.5644
21.7	-26.9031
21.8	-22.5111
21.9	-17.5075
22	-12.0284
22.1	-6.2225
22.2	-0.24759
22.3	4.47557
22.4	9.04937
22.5	13.4314
22.6	17.5287
22.7	21.2546
22.8	24.53
22.9	27.2855
23	29.4627
23.1	31.0155
23.2	31.911
23.3	32.1302
23.4	31.6684
23.5	30.5355
23.6	28.7554
23.7	26.3659
23.8	23.4175
23.9	19.9729
24	16.105
24.1	11.8958
24.2	7.43444
24.3	2.81552
24.4	-2.38874
24.5	-8.32182
24.6	-14.0288
24.7	-19.3548
24.8	-24.155
24.9	-28.299
25	-31.6743
25.1	-34.1892
25.2	-35.7753
25.3	-36.3897
25.4	-36.0155
25.5	-34.6631
25.6	-32.369
25.7	-29.1956
25.8	-25.2292
25.9	-20.5774
26	-15.3666
26.1	-9.73845
26.2	-3.84574
26.3	1.67793
26.4	6.32047
26.5	10.8291
26.6	15.1081
26.7	19.067
26.8	22.6218
26.9	25.6972
27	28.2279
27.1	30.1604
27.2	31.4537
27.3	32.0803
27.4	32.0271
27.5	31.2951
27.6	29.8998
27.7	27.8709
27.8	25.2513
27.9	22.0965
28	18.4734
28.1	14.4588
28.2	10.1378
28.3	5.60186
28.4	0.947238
28.5	-4.77692
28.6	-10.6387
28.7	-16.2116
28.8	-21.344
28.9	-25.8967
29	-29.7459
29.1	-32.787
29.2	-34.9375
29.3	-36.139
29.4	-36.3588
29.5	-35.5909
29.6	-33.8562
29.7	-31.2018
29.8	-27.6999
29.9	-23.4455
30	-18.5542
30.1	-13.1589
30.2	-7.40619
30.3	-1.45226
30.4	3.54324
30.5	8.14393
30.6	12.572
30.7	16.7337
30.8	20.5407
30.9	23.9124
31	26.7772
31.1	29.0746
31.2	30.7558
31.3	31.7852
31.4	32.1409
31.5	31.8154
31.6	30.8157
31.7	29.1628
31.8	26.8919
31.9	24.0511
32	20.7005
32.1	16.9113
32.2	12.7636
32.3	8.34536
32.4	3.75029
32.5	-1.18519
32.6	-7.14434
32.7	-12.9094
32.8	-18.3238
32.9	-23.2405
33	-27.5258
33.1	-31.0634
33.2	-33.7572
33.3	-35.534
33.4	-36.3456
33.5	-36.1698
33.6	-35.0115
33.7	-32.9022
33.8	-29.8991
33.9	-26.0838
34	-21.5599
34.1	-16.4504
34.2	-10.894
34.3	-5.04172
34.4	0.738912
34.5	5.39653
34.6	9.93978
34.7	14.2724
34.8	18.3025
34.9	21.9447
35	25.1218
35.1	27.7665
35.2	29.8228
35.3	31.2469
35.4	32.0089
35.5	32.0925
35.6	31.4959
35.7	30.2318
35.8	28.327
35.9	25.8218
36	22.7694
36.1	19.2344
36.2	15.2918
36.3	11.025
36.4	6.52466
36.5	1.886
36.6	-3.57989
36.7	-9.4807
36.8	-15.124
36.9	-20.3564
37	-25.0359
37.1	-29.0352
37.2	-32.2459
37.3	-34.5806
37.4	-35.976
37.5	-36.3941
37.6	-35.8236
37.7	-34.2799
37.8	-31.8051
37.9	-28.4663
38	-24.3542
38.1	-19.5806
38.2	-14.2751
38.3	-8.58176
38.4	-2.65534
38.5	2.60787
38.6	7.23153
38.7	11.7019
38.8	15.9243
38.9	19.8092
39	23.2743
39.1	26.2461
39.2	28.6617
39.3	30.4698
39.4	31.6321
39.5	32.1241
39.6	31.9352
39.7	31.0695
39.8	29.5454
39.9	27.395
40	24.6641
40.1	21.4104
40.2	17.703
40.3	13.6204
40.4	9.24914
40.5	4.68185
40.6	0.0153241
40.7	-5.95903
40.8	-11.7758
40.9	-17.2728
41	-22.3005
41.1	-26.7224
41.2	-30.4185
41.3	-33.2882
41.4	-35.2537
41.5	-36.2616
41.6	-36.2844
41.7	-35.3216
41.8	-33.3993
41.9	-30.5697
42	-26.9098
42.1	-22.5188
42.2	-17.5161
42.3	-12.0377
42.4	-6.23218
42.5	-0.257415
42.6	4.46799
42.7	9.04202
42.8	13.4244
42.9	17.5223
43	21.2488
43.1	24.525
43.2	27.2814
43.3	29.4596
43.4	31.0135
43.5	31.9101
43.6	32.1304
43.7	31.6697
43.8	30.5379
43.9	28.7588
44	26.3702
44.1	23.4228
44.2	19.9789
44.3	16.1116
44.4	11.9029
44.5	7.44189
44.6	2.82316
44.7	-2.37894
44.8	-8.31226
44.9	-14.0198
45	-19.3465
45.1	-24.1476
45.2	-28.2928
45.3	-31.6694
45.4	-34.1858
45.5	-35.7735
45.6	-36.3895
45.7	-36.017
45.8	-34.6661
45.9	-32.3735
46	-29.2015
46.1	-25.2362
46.2	-20.5855
46.3	-15.3755
46.4	-9.74792
46.5	-3.85551
46.6	1.67027
46.7	6.31296
46.8	10.8218
46.9	15.1014
47	19.0609
47.1	22.6164
47.2	25.6926
47.3	28.2242
47.4	30.1577
47.5	31.4521
47.6	32.0799
47.7	32.0277
47.8	31.2968
47.9	29.9027
48	27.8747
48.1	25.256
48.2	22.1021
48.3	18.4797
48.4	14.4656
48.5	10.145
48.6	5.6094
48.7	0.954896
48.8	-4.76718
48.9	-10.6293
49	-16.2028
49.1	-21.3361
49.2	-25.8898
49.3	-29.7402
49.4	-32.7827
49.5	-34.9348
49.6	-36.1378
49.7	-36.3592
49.8	-35.593
49.9	-33.8598
50	-31.2069
50.1	-27.7063
50.2	-23.453
50.3	-18.5627
50.4	-13.1681
50.5	-7.41581
50.6	-1.46208
50.7	3.53562
50.8	8.13652
50.9	12.565
51	16.7271
51.1	20.5348
51.2	23.9072
51.3	26.773
51.4	29.0714
51.5	30.7536
51.6	31.784
51.7	32.1409
51.8	31.8165
51.9	30.8179
52	29.1661
52.1	26.8961
52.2	24.0562
52.3	20.7064
52.4	16.9178
52.5	12.7706
52.6	8.35276
52.7	3.7579
52.8	-1.17537
52.9	-7.13471
53	-12.9002
53.1	-18.3153
53.2	-23.2329
53.3	-27.5194
53.4	-31.0583
53.5	-33.7535
53.6	-35.5319
53.7	-36.345
53.8	-36.1709
53.9	-35.0142
54	-32.9064
54.1	-29.9047
54.2	-26.0906
54.3	-21.5678
54.4	-16.4592
54.5	-10.9034
54.6	-5.05146
54.7	0.731252
54.8	5.38898
54.9	9.9325
55	14.2655
55.1	18.2962
55.2	21.9391
55.3	25.117
55.4	27.7627
55.5	29.8199
55.6	31.2452
55.7	32.0082
55.8	32.0929
55.9	31.4974
56	30.2344
56.1	28.3306
56.2	25.8264
56.3	22.7748
56.4	19.2405
56.5	15.2985
56.6	11.0322
56.7	6.53216
56.8	1.89365
56.9	-3.57012
57	-9.47121
57.1	-15.115
57.2	-20.3482
57.3	-25.0287
57.4	-29.0293
57.5	-32.2413
57.6	-34.5776
57.7	-35.9745
57.8	-36.3942
57.9	-35.8253
58	-34.2832
58.1	-31.8099
58.2	-28.4724
58.3	-24.3615
58.4	-19.5889
58.5	-14.2841
58.6	-8.59131
58.7	-2.66514
58.8	2.60023
58.9	7.22407
59	11.6948
59.1	15.9177
59.2	19.8032
59.3	23.269
59.4	26.2417
59.5	28.6582
59.6	30.4674
59.7	31.6308
59.8	32.1239
59.9	31.9361
60	31.0715
60.1	29.5484
60.2	27.399
60.3	24.669
60.4	21.4162
60.5	17.7094
60.6	13.6274
60.7	9.25648
60.8	4.68943
60.9	0.0229862
61	-5.94933
61.1	-11.7665
61.2	-17.2641
61.3	-22.2927
61.4	-26.7157
61.5	-30.4131
61.6	-33.2842
61.7	-35.2513
61.8	-36.2607
61.9	-36.2852
62	-35.324
62.1	-33.4032
62.2	-30.5751
62.3	-26.9164
62.4	-22.5265
62.5	-17.5247
62.6	-12.0469
62.7	-6.24186
62.8	-0.26724
62.9	4.4604
63	9.03466
63.1	13.4175
63.2	17.5159
63.3	21.2431
63.4	24.5201
63.5	27.2774
63.6	29.4566
63.7	31.0115
63.8	31.9092
63.9	32.1306
64	31.671
64.1	30.5403
64.2	28.7622
64.3	26.3746
64.4	23.428
64.5	19.9849
64.6	16.1183
64.7	11.91
64.8	7.44934
64.9	2.83079
65	-2.36913
65.1	-8.30269
65.2	-14.0107
65.3	-19.3381
65.4	-24.1403
65.5	-28.2866
65.6	-31.6646
65.7	-34.1824
65.8	-35.7717
65.9	-36.3893
66	-36.0184
66.1	-34.669
66.2	-32.378
66.3	-29.2073
66.4	-25.2433
66.5	-20.5936
66.6	-15.3844
66.7	-9.75739
66.8	-3.86528
66.9	1.66262
67	6.30544
67.1	10.8146
67.2	15.0946
67.3	19.0547
67.4	22.6109
67.5	25.688
67.6	28.2206
67.7	30.1551
67.8	31.4505
67.9	32.0794
68	32.0284
68.1	31.2986
68.2	29.9055
68.3	27.8785
68.4	25.2608
68.5	22.1076
68.6	18.4859
68.7	14.4725
68.8	10.1523
68.9	5.61695
69	0.962555
69.1	-4.75744
69.2	-10.6199
69.3	-16.194
69.4	-21.3281
69.5	-25.8829
69.6	-29.7345
69.7	-32.7785
69.8	-34.932
69.9	-36.1367
70	-36.3597
70.1	-35.595
70.2	-33.8634
70.3	-31.212
70.4	-27.7126
70.5	-23.4605
70.6	-18.5711
70.7	-13.1773
70.8	-7.42543
70.9	-1.4719
71	3.52801
71.1	8.12911
71.2	12.5579
71.3	16.7206
71.4	20.5289
71.5	23.9021
71.6	26.7688
71.7	29.0681
71.8	30.7514
71.9	31.7829
72	32.1408
72.1	31.8176
72.2	30.82
72.3	29.1693
72.4	26.9003
72.5	24.0613
72.6	20.7123
72.7	16.9243
72.8	12.7776
72.9	8.36015
73	3.76551
73.1	-1.16555
73.2	-7.12507
73.3	-12.891
73.4	-18.3068
73.5	-23.2253
73.6	-27.5129
73.7	-31.0532
73.8	-33.7498
73.9	-35.5297
74	-36.3445
74.1	-36.172
74.2	-35.0169
74.3	-32.9106
74.4	-29.9103
74.5	-26.0975
74.6	-21.5757
74.7	-16.4679
74.8	-10.9128
74.9	-5.06119
75	0.723592
75.1	5.38143
75.2	9.92521
75.3	14.2586
75.4	18.2899
75.5	21.9335
75.6	25.1123
75.7	27.7588
75.8	29.817
75.9	31.2434
76	32.0075
76.1	32.0933
76.2	31.4989
76.3	30.237
76.4	28.3342
76.5	25.8309
76.6	22.7802
76.7	19.2467
76.8	15.3052
76.9	11.0394
77	6.53967
77.1	1.9013
77.2	-3.56034
77.3	-9.46172
77.4	-15.1061
77.5	-20.3401
77.6	-25.0216
77.7	-29.0234
77.8	-32.2368
77.9	-34.5745
78	-35.973
78.1	-36.3943
78.2	-35.827
78.3	-34.2865
78.4	-31.8146
78.5	-28.4785
78.6	-24.3688
78.7	-19.5971
78.8	-14.2931
78.9	-8.60085
79	-2.67494
79.1	2.5926
79.2	7.2166
79.3	11.6877
79.4	15.911
79.5	19.7972
79.6	23.2637
79.7	26.2373
79.8	28.6547
79.9	30.4649
80	31.6294
80.1	32.1236
80.2	31.937
80.3	31.0735
80.4	29.5514
80.5	27.4031
80.6	24.6739
80.7	21.4219
80.8	17.7158
80.9	13.6343
81	9.26382
81.1	4.69701
81.2	0.0306481
81.3	-5.93964
81.4	-11.7572
81.5	-17.2555
81.6	-22.2849
81.7	-26.7091
81.8	-30.4077
81.9	-33.2803
82	-35.2488
82.1	-36.2599
82.2	-36.2859
82.3	-35.3263
82.4	-33.4071
82.5	-30.5804
82.6	-26.923
82.7	-22.5342
82.8	-17.5334
82.9	-12.0562
83	-6.25154
83.1	-0.277065
83.2	4.45281
83.3	9.02731
83.4	13.4105
83.5	17.5094
83.6	21.2373
83.7	24.5151
83.8	27.2733
83.9	29.4535
84	31.0095
84.1	31.9083
84.2	32.1308
84.3	31.6723
84.4	30.5426
84.5	28.7656
84.6	26.379
84.7	23.4333
84.8	19.9909
84.9	16.1249
85	11.9171
85.1	7.4568
85.2	2.83842
85.3	-2.35933
85.4	-8.29312
85.5	-14.0016
85.6	-19.3298
85.7	-24.1329
85.8	-28.2804
85.9	-31.6598
86	-34.1791
86.1	-35.7699
86.2	-36.3891
86.3	-36.0198
86.4	-34.672
86.5	-32.3824
86.6	-29.2132
86.7	-25.2504
86.8	-20.6017
86.9	-15.3933
87	-9.76685
87.1	-3.87505
87.2	1.65497
87.3	6.29793
87.4	10.8074
87.5	15.0878
87.6	19.0485
87.7	22.6055
87.8	25.6834
87.9	28.2169
88	30.1524
88.1	31.4489
88.2	32.0789
88.3	32.029
88.4	31.3003
88.5	29.9083
88.6	27.8824
88.7	25.2655
88.8	22.1132
88.9	18.4922
89	14.4793
89.1	10.1596
89.2	5.62449
89.3	0.970214
89.4	-4.7477
89.5	-10.6106
89.6	-16.1852
89.7	-21.3201
89.8	-25.8759
89.9	-29.7289
90	-32.7742
90.1	-34.9293
90.2	-36.1355
90.3	-36.3601
90.4	-35.5971
90.5	-33.867
90.6	-31.217
90.7	-27.719
90.8	-23.468
90.9	-18.5796
91	-13.1864
91.1	-7.43505
91.2	-1.48171
91.3	3.52039
91.4	8.12169
91.5	12.5509
91.6	16.714
91.7	20.523
91.8	23.897
91.9	26.7645
92	29.0648
92.1	30.7491
92.2	31.7817
92.3	32.1408
92.4	31.8187
92.5	30.8222
92.6	29.1725
92.7	26.9045
92.8	24.0663
92.9	20.7181
93	16.9308
93.1	12.7846
93.2	8.36755
93.3	3.77312
93.4	-1.15573
93.5	-7.11543
93.6	-12.8818
93.7	-18.2983
93.8	-23.2178
93.9	-27.5065
94	-31.048
94.1	-33.7462
94.2	-35.5276
94.3	-36.344
94.4	-36.1731
94.5	-35.0196
94.6	-32.9148
94.7	-29.9159
94.8	-26.1043
94.9	-21.5836
95	-16.4767
95.1	-10.9221
95.2	-5.07092
95.3	0.715931
95.4	5.37387
95.5	9.91792
95.6	14.2518
95.7	18.2836
95.8	21.9279
95.9	25.1075
96	27.7549
96.1	29.8142
96.2	31.2416
96.3	32.0068
96.4	32.0937
96.5	31.5005
96.6	30.2396
96.7	28.3378
96.8	25.8355
96.9	22.7856
97	19.2528
97.1	15.312
97.2	11.0466
97.3	6.54717
97.4	1.90895
97.5	-3.55056
97.6	-9.45223
97.7	-15.0971
97.8	-20.332
97.9	-25.0145
98	-29.0175
98.1	-32.2322
98.2	-34.5714
98.3	-35.9715
98.4	-36.3944
98.5	-35.8288
98.6	-34.2898
98.7	-31.8194
98.8	-28.4846
98.9	-24.3761
99	-19.6054
99.1	-14.3022
99.2	-8.6104
99.3	-2.68474
99.4	2.58496
99.5	7.20914
99.6	11.6805
99.7	15.9044
99.8	19.7911
99.9	23.2585
100	26.2328
