# Supplementary material for: Large eddy simulation of droplet transport and deposition in the human respiratory tract to evaluate inhalation risk
Source: PLoS Comput Biol. 2023 Mar 20;19(3):e1010972. doi: 10.1371/journal.pcbi.1010972 (PMC10027217; doi:10.1371/journal.pcbi.1010972)
Supplement: S3 Data — Initial distribution of particle diameter [mm] presented in Fig 3, as well as particle injection time from 9.0 to 100.0 seconds. (XLSX) [file pcbi.1010972.s003.xlsx]

## Sheet: S3. Particle injection model
Initial particle distribution (Fig. 3)			Injections from 9 to 100 seconds (213 p/each time)
Size [mm]	Particle number		Time [s]
0.9	5		9.045
1.5	2		9.455
3	6		9.995
5	14		10.565
7	21		11.095
9	29		13.355
15	11		14.035
25	15		14.695
35	13		15.505
45	13		15.875
70	35		17.99
95	14		18.4
150	14		18.94
250	7		19.51
500	7		20.04
850	7		22.3
Total	213		22.98
			23.64
			24.45
			24.82
			26.935
			27.345
			27.885
			28.455
			28.985
			31.245
			31.925
			32.585
			33.395
			33.765
			35.88
			36.29
			36.83
			37.4
			37.93
			40.19
			40.87
			41.53
			42.34
			42.71
			44.825
			45.235
			45.775
			46.345
			46.875
			49.135
			49.815
			50.475
			51.285
			51.655
			53.77
			54.18
			54.72
			55.29
			55.82
			58.08
			58.76
			59.42
			60.23
			60.6
			62.715
			63.125
			63.665
			64.235
			64.765
			67.025
			67.705
			68.365
			69.175
			69.545
			71.66
			72.07
			72.61
			73.18
			73.71
			75.97
			76.65
			77.31
			78.12
			78.49
			80.605
			81.015
			81.555
			82.125
			82.655
			84.915
			85.595
			86.255
			87.065
			87.435
			89.55
			89.96
			90.5
			91.07
			91.6
			93.86
			94.54
			95.2
			96.01
			96.38
			98.495
			98.905
			99.445
			100.015
