# Supplementary material for: Large eddy simulation of droplet transport and deposition in the human respiratory tract to evaluate inhalation risk
Source: PLoS Comput Biol. 2023 Mar 20;19(3):e1010972. doi: 10.1371/journal.pcbi.1010972 (PMC10027217; doi:10.1371/journal.pcbi.1010972)
Supplement: S4 Data — Number of particles counted in the breathing zone from 39.0 to 49.0 seconds, as explained in section 3.4. (XLSX) [file pcbi.1010972.s004.xlsx]

## Sheet: S4. Particle vs time (BZ)
Breathing zone
Particle evolution in time (Fig. 9)
	Number of particles [particles]
Time	C1	C2	C3	C4
39	16.8	12	6.6	1.8
39.05	16.5	10.2	6.6	1.8
39.1	16.8	9.6	6.6	1.8
39.15	16.8	9	6.6	1.8
39.2	16.8	8.4	7.5	1.8
39.25	16.8	8.4	7.5	2.1
39.3	16.8	8.1	7.5	2.1
39.35	15.6	8.4	7.5	2.1
39.4	16.5	8.1	6.9	2.1
39.45	16.2	9.9	6.9	2.1
39.5	18	9	6.9	2.1
39.55	18.9	10.8	6.9	2.1
39.6	18.9	10.8	6.9	2.1
39.65	19.8	8.7	7.2	2.1
39.7	19.8	8.7	6.9	2.1
39.75	19.2	9	6.9	2.1
39.8	19.2	9	6.9	2.1
39.85	21.9	9	6.9	1.8
39.9	21.9	8.1	6.9	1.5
39.95	22.8	7.8	6.9	1.5
40	22.2	7.8	6.9	1.5
40.05	22.2	7.8	6.9	1.2
40.1	23.1	7.5	7.2	1.8
40.15	21.6	10.2	6.9	0.9
40.2	24.3	10.2	6.9	0.6
40.25	24.6	12	5.7	0.6
40.3	24.3	11.7	5.7	0.3
40.35	24.3	9	6.6	0.3
40.4	23.7	9	6.3	0.3
40.45	23.7	8.1	6.3	0.6
40.5	23.1	8.1	6.3	0.6
40.55	23.1	9.3	6.3	0.3
40.6	23.1	9	6.3	0.3
40.65	23.4	9	6.3	0.3
40.7	23.1	9	6.3	0
40.75	22.5	9.9	6.3	0
40.8	21.9	9.3	5.4	0
40.85	22.8	9.3	5.1	0
40.9	22.8	8.4	5.1	0
40.95	23.4	8.4	5.1	0
41	22.2	8.1	5.1	0
41.05	22.2	8.1	5.1	0
41.1	21.3	9	5.1	0
41.15	21.3	9	5.1	0
41.2	21.3	9	5.1	0
41.25	21.3	9.9	5.1	0
41.3	21.3	10.8	6	0
41.35	22.2	11.7	6	0
41.4	22.2	10.8	6	0
41.45	22.2	10.8	6	0
41.5	22.2	11.7	6	0
41.55	23.1	10.8	6	0
41.6	23.1	9.9	6	0
41.65	23.1	9.9	6	0
41.7	23.1	9.9	6	0
41.75	22.8	9.9	6	0
41.8	23.7	11.7	6	0
41.85	23.7	11.4	6	0
41.9	23.7	11.4	6.9	0
41.95	23.4	11.4	7.5	0
42	23.4	11.7	7.2	0
42.05	23.1	11.7	7.2	0
42.1	23.1	11.7	7.2	0
42.15	23.1	11.7	7.2	0
42.2	22.8	11.7	7.2	0
42.25	22.8	11.7	7.2	0
42.3	22.8	11.7	7.5	0
42.35	22.8	12	7.5	0
42.4	22.8	12	7.5	0
42.45	22.8	12.9	7.2	0
42.5	22.8	12.9	7.2	0
42.55	22.8	12.9	7.2	0
42.6	22.8	12.9	7.2	0
42.65	22.2	14.1	6.6	0
42.7	21.9	14.1	6.6	0
42.75	21.9	14.1	6.6	0
42.8	21.9	13.8	6.3	0
42.85	21.9	13.8	6	0
42.9	21.9	13.8	6	0
42.95	21.9	13.8	6	0
43	21.9	13.8	6	0
43.05	21.9	13.8	6	0
43.1	21.9	13.8	6	0
43.15	21	13.8	6	0
43.2	21	13.8	6	0
43.25	21	13.8	5.4	0
43.3	20.1	13.8	5.4	0
43.35	20.4	13.8	4.5	0
43.4	20.1	13.8	4.5	0
43.45	20.1	14.7	4.5	0
43.5	19.8	14.4	4.5	0
43.55	19.2	14.7	4.5	0
43.6	19.2	15.3	4.5	0
43.65	17.7	15.3	4.5	0
43.7	17.1	15.3	4.5	0
43.75	15.6	15.3	4.5	0
43.8	16.5	15.6	4.5	0
43.85	17.4	16.8	4.5	0
43.9	20.1	18	6.3	0
43.95	22.8	18.9	6.3	0
44	22.8	19.5	6.3	0
44.05	24.3	16.8	6.3	0
44.1	25.5	19.2	5.4	0
44.15	27.9	18.9	5.4	0
44.2	26.7	18.6	5.1	0
44.25	27.6	18.9	5.1	0.9
44.3	27.6	18.3	5.1	1.2
44.35	28.8	18.9	6	1.2
44.4	28.5	19.2	5.7	0.6
44.45	27	17.1	5.7	0.6
44.5	25.8	18.9	5.7	0.6
44.55	24.9	20.4	5.7	0.6
44.6	24.9	22.5	5.7	1.8
44.65	26.7	24.6	6.6	2.1
44.7	24.9	25.5	6.6	2.7
44.75	25.8	25.8	6.9	3
44.8	26.7	25.8	7.8	3.3
44.85	26.7	24.9	8.1	3.3
44.9	25.2	24.3	8.1	6
44.95	25.8	23.4	9	6
45	26.4	22.5	9.9	6.9
45.05	26.1	20.4	9.9	8.7
45.1	24.3	19.8	11.1	8.7
45.15	24.3	19.2	10.2	8.7
45.2	25.2	19.8	9.6	8.4
45.25	24.3	16.5	9.9	8.4
45.3	24.3	16.8	9.6	8.4
45.35	24	16.5	8.7	9.3
45.4	24.3	15.6	9	10.2
45.45	22.8	15.3	8.7	9
45.5	22.2	15.3	8.7	9
45.55	21.9	15.3	8.7	7.8
45.6	21.9	14.7	8.7	8.1
45.65	21	15.6	9.6	7.2
45.7	22.8	15.6	9.3	6
45.75	24.6	14.1	9.3	6
45.8	23.7	13.8	10.2	6
45.85	23.4	13.5	10.2	5.7
45.9	21.9	13.2	10.2	5.7
45.95	22.8	12.9	10.2	6
46	22.8	12.6	10.5	5.7
46.05	22.8	12.9	11.4	5.7
46.1	24	12.3	11.4	6.6
46.15	24	13.2	11.7	6.6
46.2	24	13.5	11.7	6.6
46.25	22.8	13.8	14.4	6.6
46.3	22.8	13.8	15.9	6.6
46.35	23.7	15.6	14.7	6.6
46.4	24.6	16.2	13.8	6.9
46.45	26.4	16.5	12.9	7.2
46.5	25.5	17.4	13.5	6
46.55	25.5	16.8	12.9	6
46.6	25.5	18.6	12.6	5.4
46.65	27.6	17.4	12.6	5.1
46.7	27.6	17.7	13.8	5.1
46.75	28.5	18.6	13.8	5.4
46.8	28.5	21.3	13.5	5.4
46.85	27.6	23.4	13.2	5.1
46.9	28.2	24	12	4.8
46.95	28.2	21.9	12.9	5.1
47	28.8	21	12.3	5.4
47.05	30.6	18	12.3	5.4
47.1	30.3	17.7	12.6	5.1
47.15	30	16.5	12.3	5.1
47.2	29.7	14.7	11.4	5.1
47.25	28.8	14.1	11.4	4.8
47.3	29.4	14.4	12	4.8
47.35	29.7	14.7	11.7	4.8
47.4	30.9	13.5	12.6	4.5
47.45	30.6	11.7	12.3	4.5
47.5	31.5	11.4	10.5	4.5
47.55	38.1	11.7	10.2	4.2
47.6	39.6	12	9.9	3.6
47.65	38.4	12	10.8	3.6
47.7	38.7	14.1	10.2	3.6
47.75	40.5	13.8	10.2	3.3
47.8	43.5	11.7	9.6	3.6
47.85	44.1	12.6	9.3	3.6
47.9	44.1	12.6	8.7	2.7
47.95	45.3	13.2	8.1	2.7
48	47.1	12.6	8.1	2.7
48.05	44.7	11.1	8.1	2.7
48.1	43.2	12.3	8.4	2.1
48.15	41.7	12.6	7.5	1.5
48.2	44.7	12.6	7.5	1.2
48.25	46.2	12.3	7.5	1.2
48.3	42.6	13.2	6.9	0.9
48.35	40.8	12.6	6.9	0.9
48.4	40.8	11.4	7.2	0.9
48.45	35.7	11.4	7.2	0.9
48.5	36	11.4	7.5	1.2
48.55	34.2	11.7	7.5	1.2
48.6	34.2	11.1	7.5	0.9
48.65	33.9	11.1	7.5	0.9
48.7	34.2	11.1	7.5	0.9
48.75	33	11.1	7.5	0.9
48.8	31.2	11.1	7.2	0.9
48.85	33	11.7	7.2	0.9
48.9	32.7	11.4	6.9	0.9
48.95	32.7	11.4	6.9	0.6
49	30.9	11.7	6.9	0.6
