# Supplementary material for: Large eddy simulation of droplet transport and deposition in the human respiratory tract to evaluate inhalation risk
Source: PLoS Comput Biol. 2023 Mar 20;19(3):e1010972. doi: 10.1371/journal.pcbi.1010972 (PMC10027217; doi:10.1371/journal.pcbi.1010972)
Supplement: S5 Data — Particles deposited inside the respiratory tract. (XLSX) [file pcbi.1010972.s005.xlsx]

## Sheet: S5. Particle vs time (Dep.)
Respiratory tract deposition
Particle evolution in time (Fig. 9)
	Number of particles [particles]
Time [s]	C1	C2	C3	C4
9	0	0	0	0
9.05	0	0	0	0
9.1	0	0	0	0
9.15	0	0	0	0
9.2	0	0	0	0
9.25	0	0	0	0
9.3	0	0	0	0
9.35	0	0	0	0
9.4	0	0	0	0
9.45	0	0	0	0
9.5	0	0	0	0
9.55	0	0	0	0
9.6	0	0	0	0
9.65	0	0	0	0
9.7	0	0	0	0
9.75	0	0	0	0
9.8	0	0	0	0
9.85	0	0	0	0
9.9	0	0	0	0
9.95	0	0	0	0
10	0	0	0	0
10.05	0	0	0	0
10.1	0	0	0	0
10.15	0	0	0	0
10.2	0	0	0	0
10.25	0	0	0	0
10.3	0	0	0	0
10.35	0	0	0	0
10.4	0	0	0	0
10.45	0	0	0	0
10.5	0	0	0	0
10.55	0	0	0	0
10.6	0	0	0	0
10.65	0	0	0	0
10.7	0	0	0	0
10.75	0	0	0	0
10.8	0	0	0	0
10.85	0	0	0	0
10.9	0	0	0	0
10.95	0	0	0	0
11	0	0	0	0
11.05	0	0	0	0
11.1	0	0	0	0
11.15	0	0	0	0
11.2	0	0	0	0
11.25	0	0	0	0
11.3	0	0	0	0
11.35	0	0	0	0
11.4	0	0	0	0
11.45	0	0	0	0
11.5	0	0	0	0
11.55	0	0	0	0
11.6	0	0	0	0
11.65	0	0	0	0
11.7	0	0	0	0
11.75	0	0	0	0
11.8	0	0	0	0
11.85	0	0	0	0
11.9	0	0	0	0
11.95	0	0	0	0
12	0	0	0	0
12.05	0	0	0	0
12.1	0	0	0	0
12.15	0	0	0	0
12.2	0	0	0	0
12.25	0	0	0	0
12.3	0	0	0	0
12.35	0	0	0	0
12.4	0	0	0	0
12.45	0	0	0	0
12.5	0	0	0	0
12.55	0	0	0	0
12.6	0	0	0	0
12.65	0	0	0	0
12.7	0	0	0	0
12.75	0	0	0	0
12.8	0	0	0	0
12.85	0	0	0	0
12.9	0	0	0	0
12.95	0	0	0	0
13	0	0	0	0
13.05	0	0	0	0
13.1	1	0	0	0
13.15	1	0	0	0
13.2	1	0	0	0
13.25	1	0	0	0
13.3	1	0	0	0
13.35	1	0	0	0
13.4	1	0	0	0
13.45	1	0	0	0
13.5	1	0	0	0
13.55	1	0	0	0
13.6	1	0	0	0
13.65	1	0	0	0
13.7	1	0	0	0
13.75	1	0	0	0
13.8	1	0	0	0
13.85	1	0	0	0
13.9	1	0	0	0
13.95	1	0	0	0
14	1	0	0	0
14.05	1	0	0	0
14.1	1	0	0	0
14.15	1	0	0	0
14.2	1	0	0	0
14.25	1	0	0	0
14.3	1	0	0	0
14.35	1	0	0	0
14.4	1	0	0	0
14.45	1	0	0	0
14.5	1	0	0	0
14.55	1	0	0	0
14.6	1	0	0	0
14.65	1	0	0	0
14.7	1	0	0	0
14.75	1	0	0	0
14.8	1	0	0	0
14.85	1	0	0	0
14.9	1	0	0	0
14.95	1	0	0	0
15	1	0	0	0
15.05	1	0	0	0
15.1	1	0	0	0
15.15	1	0	0	0
15.2	1	0	0	0
15.25	1	0	0	0
15.3	1	0	0	0
15.35	1	0	0	0
15.4	1	0	0	0
15.45	1	0	0	0
15.5	1	0	0	0
15.55	1	0	0	0
15.6	1	0	0	0
15.65	1	0	0	0
15.7	1	0	0	0
15.75	1	0	0	0
15.8	1	0	0	0
15.85	1	0	0	0
15.9	1	0	0	0
15.95	1	0	0	0
16	1	0	0	0
16.05	1	0	0	0
16.1	1	0	0	0
16.15	1	0	0	0
16.2	1	0	0	0
16.25	1	0	0	0
16.3	1	0	0	0
16.35	1	0	0	0
16.4	1	0	0	0
16.45	1	0	0	0
16.5	1	0	0	0
16.55	1	0	0	0
16.6	1	0	0	0
16.65	1	0	0	0
16.7	1	0	0	0
16.75	1	0	0	0
16.8	1	0	0	0
16.85	1	0	0	0
16.9	1	0	0	0
16.95	1	0	0	0
17	1	0	0	0
17.05	1	0	0	0
17.1	1	0	0	0
17.15	1	0	0	0
17.2	1	0	0	0
17.25	1	0	0	0
17.3	1	0	0	0
17.35	2	0	0	0
17.4	2	0	0	0
17.45	2	0	0	0
17.5	2	0	0	0
17.55	2	0	0	0
17.6	2	0	0	0
17.65	2	0	0	0
17.7	2	0	0	0
17.75	4	0	0	0
17.8	6	0	0	0
17.85	6	0	0	0
17.9	6	0	0	0
17.95	6	0	0	0
18	6	0	0	0
18.05	6	0	0	0
18.1	6	0	0	0
18.15	7	0	0	0
18.2	7	0	0	0
18.25	7	0	0	0
18.3	7	0	0	0
18.35	7	0	0	0
18.4	7	0	0	0
18.45	7	0	1	0
18.5	7	0	1	0
18.55	7	0	1	0
18.6	7	0	1	0
18.65	7	0	1	0
18.7	7	0	1	0
18.75	7	0	1	0
18.8	7	0	1	0
18.85	7	0	1	0
18.9	7	0	1	0
18.95	7	0	1	0
19	7	0	1	0
19.05	7	0	1	0
19.1	7	0	1	0
19.15	7	0	1	0
19.2	7	0	1	0
19.25	7	0	1	0
19.3	7	0	1	0
19.35	7	0	1	0
19.4	7	0	1	0
19.45	7	0	1	0
19.5	7	0	1	0
19.55	7	0	1	0
19.6	7	0	1	0
19.65	7	0	1	0
19.7	7	0	1	0
19.75	7	0	1	0
19.8	7	0	1	0
19.85	7	0	1	0
19.9	7	0	1	0
19.95	7	0	1	0
20	7	0	1	0
20.05	7	0	1	0
20.1	7	0	1	0
20.15	7	0	1	0
20.2	7	0	1	0
20.25	7	0	1	0
20.3	7	0	1	0
20.35	7	0	1	0
20.4	7	0	1	0
20.45	7	0	1	0
20.5	7	0	1	0
20.55	7	0	1	0
20.6	7	0	1	0
20.65	7	0	1	0
20.7	7	0	1	0
20.75	7	0	1	0
20.8	7	0	1	0
20.85	7	0	1	0
20.9	7	0	1	0
20.95	7	0	1	0
21	7	0	1	0
21.05	8	1	1	0
21.1	8	1	1	0
21.15	8	1	1	0
21.2	8	2	1	0
21.25	8	2	1	0
21.3	8	2	1	0
21.35	8	2	1	0
21.4	9	2	1	0
21.45	9	2	1	0
21.5	9	2	1	0
21.55	9	2	1	0
21.6	10	2	1	0
21.65	10	2	1	0
21.7	10	2	1	0
21.75	10	2	1	0
21.8	10	2	1	0
21.85	11	2	1	0
21.9	11	2	1	0
21.95	11	2	1	0
22	11	2	1	0
22.05	11	2	1	0
22.1	11	2	1	0
22.15	11	2	1	0
22.2	11	2	1	0
22.25	11	2	1	0
22.3	11	2	1	0
22.35	11	2	1	0
22.4	11	2	1	0
22.45	11	2	1	0
22.5	11	2	1	0
22.55	11	2	1	0
22.6	11	2	1	0
22.65	11	2	1	0
22.7	11	2	1	0
22.75	11	2	1	0
22.8	11	2	1	0
22.85	11	2	1	0
22.9	11	2	1	0
22.95	11	2	1	0
23	11	2	1	0
23.05	11	2	1	0
23.1	11	2	1	0
23.15	11	2	1	0
23.2	11	2	1	0
23.25	11	2	1	0
23.3	11	2	1	0
23.35	11	2	1	0
23.4	11	2	1	0
23.45	11	2	1	0
23.5	11	2	1	0
23.55	11	2	1	0
23.6	11	2	1	0
23.65	11	2	1	0
23.7	11	2	1	0
23.75	11	2	1	0
23.8	11	2	1	0
23.85	11	2	1	0
23.9	11	2	1	0
23.95	11	2	1	0
24	11	2	1	0
24.05	11	2	1	0
24.1	11	2	1	0
24.15	11	2	1	0
24.2	11	2	1	0
24.25	11	2	1	0
24.3	11	2	1	0
24.35	11	2	1	0
24.4	11	2	1	0
24.45	11	2	1	0
24.5	11	2	1	0
24.55	11	2	1	0
24.6	11	2	1	0
24.65	11	2	1	0
24.7	11	2	1	0
24.75	11	2	1	0
24.8	11	2	1	0
24.85	11	2	1	0
24.9	11	2	1	0
24.95	11	2	1	0
25	11	2	1	0
25.05	11	2	1	0
25.1	11	2	1	0
25.15	11	2	1	0
25.2	11	2	1	0
25.25	11	2	1	0
25.3	11	2	1	0
25.35	11	2	1	0
25.4	11	2	1	0
25.45	11	2	1	0
25.5	11	2	1	0
25.55	11	2	1	0
25.6	11	2	1	0
25.65	12	2	1	0
25.7	12	2	1	0
25.75	12	2	1	0
25.8	12	2	1	0
25.85	12	2	1	0
25.9	12	2	1	0
25.95	12	2	1	0
26	12	2	1	0
26.05	12	2	1	0
26.1	12	2	1	0
26.15	12	2	1	0
26.2	12	2	1	0
26.25	12	2	1	0
26.3	12	2	1	0
26.35	12	2	1	0
26.4	12	2	1	0
26.45	12	2	1	0
26.5	12	2	1	0
26.55	12	2	1	0
26.6	12	2	1	0
26.65	12	2	1	0
26.7	12	2	1	0
26.75	12	2	1	0
26.8	12	2	1	0
26.85	12	2	1	0
26.9	12	2	1	0
26.95	12	2	1	0
27	12	2	1	0
27.05	12	2	2	0
27.1	12	2	2	0
27.15	12	2	2	0
27.2	12	2	2	0
27.25	12	2	2	0
27.3	12	2	2	0
27.35	12	2	2	0
27.4	12	2	2	0
27.45	12	2	2	0
27.5	12	2	2	0
27.55	12	2	2	0
27.6	12	2	2	0
27.65	12	2	2	0
27.7	13	2	2	0
27.75	13	2	2	0
27.8	13	2	2	0
27.85	13	2	2	0
27.9	13	2	2	0
27.95	13	2	2	0
28	13	2	2	0
28.05	13	2	2	0
28.1	13	2	2	0
28.15	13	2	2	0
28.2	13	2	2	0
28.25	14	2	2	0
28.3	15	2	2	0
28.35	15	2	2	0
28.4	15	2	2	0
28.45	15	2	2	0
28.5	15	2	2	0
28.55	15	2	2	0
28.6	15	2	2	0
28.65	15	2	2	0
28.7	15	2	2	0
28.75	15	2	3	0
28.8	15	2	3	0
28.85	15	2	3	0
28.9	15	2	3	0
28.95	15	2	3	0
29	16	2	3	0
29.05	16	2	3	0
29.1	16	2	3	0
29.15	16	2	4	0
29.2	16	2	4	0
29.25	18	2	4	0
29.3	18	2	4	0
29.35	19	2	5	0
29.4	19	2	6	0
29.45	19	2	7	0
29.5	19	2	7	0
29.55	19	2	7	0
29.6	19	2	7	0
29.65	19	2	7	0
29.7	19	2	7	0
29.75	19	2	7	0
29.8	19	2	7	0
29.85	19	2	7	0
29.9	19	2	7	0
29.95	19	2	7	0
30	20	2	7	0
30.05	20	2	7	0
30.1	20	2	7	1
30.15	20	2	7	1
30.2	20	2	7	1
30.25	20	2	7	1
30.3	20	2	8	1
30.35	20	2	8	1
30.4	20	2	9	1
30.45	20	2	9	1
30.5	20	2	9	1
30.55	20	2	9	1
30.6	20	2	9	1
30.65	21	2	10	1
30.7	21	2	10	1
30.75	21	2	10	1
30.8	21	2	10	1
30.85	21	2	10	1
30.9	21	2	10	1
30.95	21	2	10	1
31	21	2	10	1
31.05	21	2	10	1
31.1	21	2	10	1
31.15	21	2	10	1
31.2	21	2	10	1
31.25	21	2	10	1
31.3	21	2	10	1
31.35	21	2	10	1
31.4	21	2	10	1
31.45	21	2	10	1
31.5	21	2	10	1
31.55	21	2	10	1
31.6	21	2	10	1
31.65	21	2	10	1
31.7	21	2	10	1
31.75	21	2	10	1
31.8	21	2	10	1
31.85	21	2	10	1
31.9	21	2	10	1
31.95	21	2	10	1
32	21	2	10	1
32.05	21	2	10	1
32.1	21	2	10	1
32.15	21	2	10	1
32.2	21	2	10	1
32.25	22	2	11	1
32.3	22	2	11	1
32.35	23	2	11	1
32.4	23	3	11	1
32.45	23	3	11	1
32.5	23	3	11	1
32.55	23	3	11	1
32.6	23	3	11	1
32.65	23	3	11	1
32.7	24	3	11	1
32.75	24	3	11	1
32.8	24	3	11	1
32.85	24	3	11	1
32.9	24	3	11	1
32.95	24	3	11	1
33	24	3	11	1
33.05	24	3	11	1
33.1	24	3	11	1
33.15	25	3	11	1
33.2	25	3	11	1
33.25	25	3	11	1
33.3	25	3	11	1
33.35	26	3	11	1
33.4	26	3	11	1
33.45	26	3	11	1
33.5	26	3	11	1
33.55	26	3	11	1
33.6	26	3	11	1
33.65	26	3	11	1
33.7	26	3	11	1
33.75	26	3	11	1
33.8	26	3	11	1
33.85	26	3	11	1
33.9	26	3	11	1
33.95	26	3	11	1
34	26	3	11	1
34.05	26	3	11	1
34.1	26	3	11	1
34.15	26	3	11	1
34.2	26	3	11	1
34.25	26	3	11	1
34.3	26	3	11	1
34.35	26	3	11	2
34.4	26	3	11	2
34.45	26	3	11	2
34.5	26	3	11	2
34.55	26	3	11	2
34.6	26	3	11	2
34.65	26	3	11	2
34.7	26	3	11	2
34.75	26	3	11	2
34.8	26	3	11	2
34.85	26	3	11	2
34.9	26	3	11	2
34.95	26	3	11	2
35	26	3	11	2
35.05	26	3	11	2
35.1	26	3	11	2
35.15	26	3	11	2
35.2	26	3	11	2
35.25	26	3	11	2
35.3	26	3	11	2
35.35	26	3	11	2
35.4	26	3	11	2
35.45	26	3	11	2
35.5	26	3	11	2
35.55	26	3	11	2
35.6	26	3	11	2
35.65	26	3	11	2
35.7	26	3	11	2
35.75	26	3	11	2
35.8	26	3	11	2
35.85	26	3	11	2
35.9	26	3	11	2
35.95	26	3	11	2
36	26	3	11	2
36.05	26	3	11	2
36.1	26	3	11	2
36.15	26	3	11	2
36.2	26	3	11	2
36.25	28	3	11	2
36.3	28	3	11	2
36.35	28	3	11	2
36.4	30	3	11	2
36.45	30	3	11	2
36.5	30	3	12	2
36.55	31	3	12	2
36.6	31	3	12	2
36.65	32	3	12	2
36.7	32	3	12	2
36.75	32	3	12	2
36.8	32	3	12	2
36.85	32	3	12	2
36.9	32	3	12	2
36.95	32	3	12	2
37	32	3	12	2
37.05	32	3	12	2
37.1	32	4	13	2
37.15	32	4	13	2
37.2	32	4	13	2
37.25	32	4	13	2
37.3	32	4	13	2
37.35	32	4	13	2
37.4	32	4	13	2
37.45	32	4	13	2
37.5	32	4	13	2
37.55	33	4	13	2
37.6	34	4	13	2
37.65	35	4	13	2
37.7	35	4	13	2
37.75	35	4	13	2
37.8	35	4	13	2
37.85	35	4	13	2
37.9	35	5	13	2
37.95	36	5	13	2
38	36	5	13	2
38.05	36	6	14	2
38.1	36	6	14	2
38.15	36	6	14	2
38.2	36	6	14	2
38.25	37	6	14	2
38.3	37	6	14	2
38.35	37	6	14	2
38.4	37	6	14	2
38.45	37	6	14	2
38.5	37	6	14	2
38.55	37	6	14	2
38.6	37	6	14	2
38.65	37	6	14	2
38.7	37	6	14	2
38.75	37	6	14	2
38.8	37	7	14	2
38.85	37	8	14	2
38.9	37	8	14	2
38.95	37	8	14	2
39	37	8	14	2
39.05	37	8	14	2
39.1	37	8	14	2
39.15	37	8	14	2
39.2	37	8	14	2
39.25	37	8	14	2
39.3	37	8	14	2
39.35	37	8	14	2
39.4	37	8	14	2
39.45	37	8	14	2
39.5	37	8	14	2
39.55	37	8	14	2
39.6	37	8	14	2
39.65	37	8	14	2
39.7	37	8	14	2
39.75	37	9	14	2
39.8	37	10	14	2
39.85	37	10	14	2
39.9	37	10	14	2
39.95	37	10	14	2
40	37	10	14	2
40.05	37	10	14	2
40.1	37	10	14	2
40.15	37	10	14	2
40.2	37	10	14	2
40.25	37	10	14	2
40.3	37	10	14	2
40.35	37	10	14	2
40.4	37	10	14	2
40.45	37	10	14	2
40.5	37	10	14	2
40.55	37	12	14	2
40.6	37	12	14	2
40.65	37	12	14	2
40.7	37	12	14	2
40.75	37	12	14	2
40.8	37	12	14	2
40.85	37	12	14	2
40.9	37	12	14	2
40.95	37	12	14	2
41	37	12	14	2
41.05	37	12	14	2
41.1	37	12	14	2
41.15	37	12	14	2
41.2	37	12	14	2
41.25	37	12	14	2
41.3	37	12	14	2
41.35	37	12	14	2
41.4	37	12	14	2
41.45	37	12	14	2
41.5	37	12	14	2
41.55	37	12	14	2
41.6	37	12	14	2
41.65	37	12	14	2
41.7	37	12	14	2
41.75	37	12	14	2
41.8	37	12	14	2
41.85	37	12	14	2
41.9	37	12	14	2
41.95	37	12	14	2
42	37	12	14	2
42.05	37	12	14	2
42.1	37	12	14	2
42.15	37	13	14	2
42.2	37	13	14	2
42.25	37	14	14	2
42.3	37	14	14	2
42.35	37	14	14	2
42.4	37	14	14	2
42.45	37	14	14	2
42.5	37	14	14	2
42.55	37	14	14	2
42.6	37	14	14	2
42.65	37	14	14	2
42.7	37	14	14	2
42.75	37	14	14	2
42.8	37	14	14	2
42.85	37	14	14	2
42.9	37	14	14	2
42.95	37	14	14	2
43	37	14	14	2
43.05	37	14	14	2
43.1	37	14	14	2
43.15	37	14	14	2
43.2	37	14	14	2
43.25	37	14	14	2
43.3	37	14	14	2
43.35	37	14	14	2
43.4	37	14	14	2
43.45	37	14	14	2
43.5	37	14	14	2
43.55	37	14	14	2
43.6	37	14	14	2
43.65	37	14	14	2
43.7	37	14	14	2
43.75	37	14	14	2
43.8	37	14	14	2
43.85	37	14	14	2
43.9	37	14	14	2
43.95	37	14	14	2
44	37	14	14	2
44.05	37	14	14	2
44.1	37	14	14	2
44.15	37	14	14	2
44.2	38	14	14	2
44.25	38	14	14	2
44.3	38	14	14	2
44.35	38	14	15	2
44.4	38	14	15	2
44.45	38	14	15	2
44.5	38	14	15	2
44.55	38	14	15	2
44.6	38	14	15	2
44.65	38	14	15	2
44.7	38	14	15	2
44.75	38	14	16	2
44.8	38	14	16	2
44.85	39	14	16	2
44.9	39	14	16	2
44.95	40	14	16	2
45	40	14	16	2
45.05	40	14	16	2
45.1	41	14	17	2
45.15	41	14	17	2
45.2	41	14	17	2
45.25	42	14	17	2
45.3	42	14	17	2
45.35	43	14	17	2
45.4	43	14	17	4
45.45	43	14	17	4
45.5	43	14	17	4
45.55	43	14	17	4
45.6	43	14	17	4
45.65	43	14	17	4
45.7	43	14	17	4
45.75	43	14	17	4
45.8	43	14	17	4
45.85	43	14	17	4
45.9	43	14	17	4
45.95	43	14	17	4
46	43	14	18	4
46.05	43	14	18	4
46.1	43	14	18	4
46.15	43	14	18	4
46.2	43	14	18	4
46.25	43	14	18	4
46.3	43	14	18	4
46.35	43	14	18	4
46.4	43	14	18	4
46.45	43	14	18	4
46.5	44	14	18	4
46.55	44	14	20	4
46.6	44	14	20	4
46.65	44	14	20	4
46.7	44	14	20	4
46.75	44	14	20	4
46.8	44	14	20	4
46.85	44	14	20	4
46.9	44	14	20	4
46.95	45	14	20	4
47	45	14	20	4
47.05	45	14	20	4
47.1	45	14	20	4
47.15	45	14	20	4
47.2	45	14	20	4
47.25	45	14	20	4
47.3	45	14	20	4
47.35	45	14	20	4
47.4	45	14	20	4
47.45	45	14	20	4
47.5	45	14	20	4
47.55	45	15	20	4
47.6	45	15	20	4
47.65	45	15	20	4
47.7	45	15	20	4
47.75	45	15	20	4
47.8	45	15	20	4
47.85	45	15	20	4
47.9	45	15	20	4
47.95	45	15	20	4
48	45	15	20	4
48.05	45	15	20	4
48.1	45	15	20	4
48.15	45	15	20	4
48.2	45	15	20	4
48.25	46	15	20	4
48.3	46	15	20	4
48.35	46	15	20	4
48.4	48	15	20	4
48.45	49	15	20	4
48.5	50	15	20	5
48.55	51	15	20	5
48.6	51	15	20	5
48.65	51	15	20	5
48.7	51	15	20	5
48.75	51	15	20	5
48.8	51	15	20	5
48.85	51	15	20	5
48.9	51	15	20	5
48.95	51	15	20	5
49	51	15	20	5
