# Supplementary material for: Large eddy simulation of droplet transport and deposition in the human respiratory tract to evaluate inhalation risk
Source: PLoS Comput Biol. 2023 Mar 20;19(3):e1010972. doi: 10.1371/journal.pcbi.1010972 (PMC10027217; doi:10.1371/journal.pcbi.1010972)
Supplement: S6 Data — Comparison of airflow profile at a determined location between simulations results for course and finer mesh against experimental PIV results by Phuong and Ito (26) (XLSX) [file pcbi.1010972.s006.xlsx]

## Sheet: S6. Validation
Simulation results			Simulation results			PIV results by Phuong and Ito (26)
0.4 mm element size (Fig. 10 (a))			0.2 mm element size (Fig. 10 (b))
Normalized, Time-averaged results			Normalized, Time-averaged results
Position_norm [-]	Velocity_norm [-]		Position_norm [-]	Velocity_norm [-]		Position_norm [-]	Velocity_norm [-]
0	0		0	0		0	0
0.0133526	0.106143		0.0124848	0.128522		0.0478977	0.447619
0.0149311	0.118308		0.0131754	0.14801		0.0947562	1.38571
0.0180666	0.130567		0.0131754	0.169261		0.141156	1.49048
0.0180666	0.14297		0.017346	0.186533		0.189666	1.52857
0.0180666	0.155482		0.0180366	0.204315		0.234066	1.5381
0.0188558	0.168107		0.0187272	0.222312		0.284662	1.54762
0.0204344	0.180848		0.0187272	0.24036		0.331166	1.5
0.0235698	0.193706		0.0228978	0.258846		0.377667	1.45714
0.0235698	0.206691		0.0235884	0.277709		0.42828	1.44286
0.0243591	0.21976		0.024279	0.296746		0.474817	1.34762
0.0259376	0.232939		0.024279	0.315845		0.524478	1.21429
0.029073	0.246234		0.0284496	0.334881		0.572078	1.07619
0.029073	0.259634		0.0291402	0.353889		0.618628	0.961905
0.0298623	0.273443		0.0298308	0.37291		0.666172	0.904762
0.0314408	0.288012		0.0298308	0.391778		0.713689	0.885714
0.0345763	0.304054		0.0340014	0.410498		0.760144	0.909524
0.0345763	0.320343		0.034692	0.42909		0.807616	0.957143
0.0345763	0.336614		0.0353827	0.447659		0.8561	1.03333
0.0353655	0.352903		0.0388588	0.466257		0.902588	1.00952
0.0369441	0.369205		0.0402438	0.484789		0.95164	0.261905
0.0400795	0.385513		0.0409345	0.503181		1	0
0.0400795	0.401823		0.0409345	0.521378
0.0408687	0.418122		0.045105	0.539236
0.0424473	0.434487		0.0457957	0.558036
0.0455827	0.450875		0.0464863	0.57554
0.0455827	0.467292		0.0464863	0.593043
0.046372	0.483694		0.0506568	0.610474
0.0479505	0.500109		0.0513475	0.627834
0.0510859	0.516539		0.0520381	0.644942
0.0510859	0.532967		0.0520381	0.661573
0.0510859	0.549248		0.0562087	0.677956
0.0518752	0.565074		0.0568993	0.694157
0.0534537	0.580882		0.0575899	0.71028
0.0565892	0.596678		0.0575899	0.72621
0.0565892	0.612416		0.0617605	0.742087
0.0573784	0.628083		0.0624511	0.75768
0.058957	0.643635		0.0631417	0.77272
0.0620924	0.658985		0.0631417	0.787438
0.0620924	0.674298		0.0673123	0.801944
0.0628816	0.689571		0.0680029	0.816395
0.0644602	0.704799		0.0686935	0.830828
0.0675956	0.719983		0.0686935	0.84518
0.0675956	0.735124		0.0728641	0.859291
0.0675956	0.750237		0.0735547	0.872811
0.0683849	0.765287		0.0742453	0.886077
0.0699634	0.780105		0.0777214	0.899098
0.0730988	0.794359		0.0791065	0.912008
0.0730988	0.807738		0.0797971	0.92474
0.0738881	0.821072		0.0797971	0.937406
0.0754666	0.834362		0.0839677	0.949886
0.0786021	0.847616		0.0846583	0.961785
0.0786021	0.860796		0.0853489	0.973468
0.0793913	0.873924		0.0853489	0.984928
0.0809699	0.887003		0.0895195	0.996329
0.0841053	0.900032		0.0902101	1.00768
0.0841053	0.913007		0.0909007	1.01897
0.0841053	0.925935		0.0909007	1.03008
0.0848946	0.938815		0.0950713	1.04064
0.0864731	0.951647		0.0957619	1.05099
0.0896085	0.964442		0.0964525	1.06117
0.0896085	0.977082		0.0964525	1.07127
0.0903978	0.989324		0.100623	1.08112
0.0919763	1.00066		0.101314	1.09096
0.0951117	1.01106		0.102004	1.10071
0.0951117	1.02143		0.102004	1.10995
0.095901	1.03175		0.106175	1.11902
0.0974795	1.04202		0.106866	1.12794
0.100615	1.05227		0.107556	1.13678
0.100615	1.06245		0.107556	1.14561
0.100615	1.07258		0.111727	1.15441
0.101404	1.08267		0.112417	1.1632
0.102983	1.0927		0.113108	1.17148
0.106118	1.10271		0.113108	1.17962
0.106118	1.11265		0.117279	1.18762
0.106907	1.12256		0.117969	1.1956
0.108486	1.13243		0.11866	1.2033
0.111621	1.14214		0.122136	1.21098
0.111621	1.15144		0.123521	1.21863
0.112411	1.15979		0.124212	1.2259
0.113989	1.16747		0.124212	1.23301
0.117125	1.17511		0.128382	1.23999
0.117125	1.18271		0.129073	1.24698
0.117125	1.19026		0.129763	1.2539
0.117914	1.19781		0.129763	1.2608
0.119492	1.2053		0.133934	1.26767
0.122628	1.21276		0.134625	1.27423
0.122628	1.22019		0.135315	1.28064
0.123417	1.22759		0.135315	1.28694
0.124996	1.23496		0.139486	1.2932
0.128131	1.24228		0.140176	1.29924
0.128131	1.24957		0.140867	1.30521
0.12892	1.25683		0.140867	1.31115
0.130499	1.26392		0.145038	1.31682
0.133634	1.27064		0.145728	1.32238
0.133634	1.27639		0.146419	1.32782
0.133634	1.28174		0.146419	1.33323
0.134424	1.28704		0.150589	1.33864
0.136002	1.29234		0.15128	1.34401
0.139138	1.2976		0.151971	1.34937
0.139138	1.30283		0.151971	1.35445
0.139927	1.30806		0.156141	1.35943
0.141505	1.31322		0.156832	1.36427
0.144641	1.31838		0.157522	1.36913
0.144641	1.32349		0.160998	1.37379
0.14543	1.32861		0.162384	1.3784
0.147009	1.33369		0.163074	1.38297
0.150144	1.33873		0.163074	1.38733
0.150144	1.34373		0.167245	1.39156
0.150144	1.34851		0.167935	1.39573
0.150933	1.35295		0.168626	1.39986
0.152512	1.35663		0.168626	1.40397
0.155647	1.36011		0.172797	1.40808
0.155647	1.36355		0.173487	1.41219
0.156436	1.36696		0.174178	1.41615
0.158015	1.37036		0.174178	1.41997
0.16115	1.3737		0.178348	1.42379
0.16115	1.377		0.179039	1.42758
0.16194	1.38028		0.17973	1.43156
0.163518	1.3835		0.17973	1.4352
0.166654	1.3867		0.1839	1.43881
0.166654	1.38986		0.184591	1.4423
0.167443	1.39299		0.185281	1.44563
0.169021	1.39605		0.185281	1.44891
0.172157	1.39911		0.189452	1.45219
0.172157	1.40324		0.190143	1.45544
0.172157	1.40763		0.190833	1.45869
0.172946	1.41215		0.190833	1.4619
0.174525	1.41468		0.195004	1.46501
0.17766	1.41718		0.195694	1.46795
0.17766	1.41967		0.196385	1.47084
0.178449	1.42212		0.199861	1.47369
0.180028	1.42453		0.201246	1.47647
0.183163	1.42691		0.201937	1.47917
0.183163	1.42931		0.201937	1.48188
0.183953	1.43164		0.206107	1.48449
0.185531	1.43396		0.206798	1.48693
0.188667	1.43624		0.207489	1.48929
0.188667	1.43849		0.207489	1.49166
0.188667	1.44073		0.211659	1.49402
0.189456	1.44293		0.21235	1.49634
0.191034	1.44503		0.21304	1.49868
0.19417	1.44695		0.21304	1.50092
0.19417	1.44857		0.217211	1.50298
0.194959	1.45015		0.217902	1.50503
0.196538	1.45175		0.218592	1.50701
0.199673	1.45335		0.218592	1.50897
0.199673	1.45493		0.222763	1.5108
0.200462	1.45651		0.223453	1.51263
0.202041	1.45805		0.224144	1.51439
0.205176	1.45964		0.224144	1.51599
0.205176	1.46116		0.228315	1.5175
0.205176	1.46269		0.229005	1.51906
0.205966	1.46423		0.229696	1.52055
0.207544	1.46576		0.229696	1.52203
0.210679	1.46725		0.233866	1.52354
0.210679	1.4687		0.234557	1.52501
0.211469	1.47004		0.235248	1.52626
0.213047	1.47105		0.238724	1.52751
0.216183	1.47178		0.240109	1.52871
0.216183	1.47248		0.240799	1.52992
0.216972	1.47319		0.240799	1.53097
0.218551	1.47389		0.24497	1.53204
0.221686	1.47457		0.245661	1.53307
0.221686	1.47527		0.246351	1.53393
0.221686	1.47595		0.246351	1.53476
0.222475	1.47665		0.250522	1.53556
0.224054	1.4773		0.251212	1.53635
0.227189	1.47799		0.251903	1.5371
0.227189	1.47864		0.251903	1.5379
0.227978	1.47929		0.256074	1.53865
0.229557	1.47993		0.256764	1.53922
0.232692	1.48057		0.257455	1.53979
0.232692	1.48105		0.257455	1.54028
0.233482	1.4813		0.261625	1.54079
0.23506	1.48138		0.262316	1.54122
0.238196	1.48144		0.263007	1.54162
0.238196	1.48148		0.263007	1.54204
0.238196	1.48155		0.267177	1.54228
0.238985	1.48161		0.267868	1.5425
0.240563	1.48162		0.268558	1.54267
0.243699	1.48167		0.268558	1.54283
0.243699	1.48168		0.272729	1.54301
0.244488	1.48169		0.27342	1.54316
0.246067	1.4817		0.27411	1.54334
0.249202	1.48173		0.277586	1.54336
0.249202	1.48176		0.278971	1.54331
0.249991	1.48176		0.279662	1.54327
0.25157	1.48175		0.279662	1.54318
0.254705	1.48163		0.283833	1.54306
0.254705	1.48125		0.284523	1.54295
0.254705	1.48081		0.285214	1.54284
0.255495	1.48036		0.285214	1.54258
0.257073	1.47991		0.289384	1.54231
0.260209	1.47946		0.290075	1.54198
0.260209	1.47901		0.290766	1.54167
0.260998	1.47855		0.290766	1.54132
0.262576	1.4781		0.294936	1.54096
0.265712	1.47767		0.295627	1.54062
0.265712	1.47722		0.296317	1.54017
0.266501	1.47673		0.296317	1.53963
0.26808	1.47629		0.300488	1.53911
0.271215	1.47584		0.301179	1.53854
0.271215	1.47538		0.301869	1.53797
0.271215	1.47491		0.301869	1.53738
0.272004	1.47434		0.30604	1.53679
0.273583	1.47353		0.30673	1.53612
0.276718	1.47269		0.307421	1.53539
0.276718	1.47186		0.307421	1.5346
0.277507	1.47104		0.311592	1.53382
0.279086	1.47022		0.312282	1.53304
0.282221	1.4694		0.312973	1.53225
0.282221	1.46856		0.316449	1.53148
0.283011	1.46774		0.317834	1.5306
0.284589	1.46689		0.318525	1.52962
0.287725	1.46606		0.318525	1.52859
0.287725	1.46524		0.322695	1.52755
0.287725	1.46443		0.323386	1.52651
0.288514	1.46361		0.324076	1.52548
0.290092	1.46279		0.324076	1.52443
0.293228	1.46192		0.328247	1.52329
0.293228	1.46093		0.328938	1.52203
0.294017	1.45976		0.329628	1.52069
0.295596	1.4586		0.329628	1.51936
0.298731	1.4574		0.333799	1.51801
0.298731	1.45623		0.334489	1.51667
0.29952	1.45505		0.33518	1.51533
0.301099	1.45388		0.33518	1.5139
0.304234	1.45271		0.339351	1.51241
0.304234	1.45153		0.340041	1.51089
0.304234	1.45033		0.340732	1.50932
0.305024	1.44916		0.340732	1.50774
0.306602	1.44799		0.344902	1.50617
0.309738	1.44682		0.345593	1.50462
0.309738	1.44566		0.346284	1.50301
0.310527	1.44448		0.346284	1.50128
0.312105	1.44322		0.350454	1.49949
0.315241	1.44181		0.351145	1.49769
0.315241	1.44027		0.351836	1.49586
0.31603	1.43871		0.351836	1.49405
0.317609	1.43718		0.356006	1.49224
0.320744	1.4356		0.356697	1.49036
0.320744	1.43406		0.357387	1.48835
0.320744	1.43252		0.360863	1.48627
0.321533	1.431		0.362249	1.48416
0.323112	1.42946		0.362939	1.48204
0.326247	1.42792		0.362939	1.47994
0.326247	1.42635		0.36711	1.47785
0.327037	1.42482		0.3678	1.4757
0.328615	1.42328		0.368491	1.47339
0.33175	1.42175		0.368491	1.47098
0.33175	1.42015		0.372662	1.46852
0.33254	1.41836		0.373352	1.46608
0.334118	1.4164		0.374043	1.46365
0.337254	1.41437		0.374043	1.46119
0.337254	1.41236		0.378213	1.4587
0.337254	1.41032		0.378904	1.45608
0.338043	1.40829		0.379595	1.45327
0.339621	1.40625		0.379595	1.45046
0.342757	1.40421		0.383765	1.44765
0.342757	1.4022		0.384456	1.44486
0.343546	1.40017		0.385146	1.44201
0.345125	1.39813		0.385146	1.43919
0.34826	1.3961		0.389317	1.4362
0.34826	1.39408		0.390008	1.43305
0.349049	1.39204		0.390698	1.42988
0.350628	1.39001		0.390698	1.4267
0.353763	1.38784		0.394869	1.42352
0.353763	1.38541		0.395559	1.42032
0.353763	1.38284		0.39625	1.41714
0.354553	1.38024		0.399726	1.41379
0.356131	1.37763		0.401111	1.41029
0.359267	1.37501		0.401802	1.4068
0.359267	1.37238		0.401802	1.40328
0.360056	1.36978		0.405972	1.39976
0.361634	1.36715		0.406663	1.39624
0.36477	1.36453		0.407354	1.39276
0.36477	1.36191		0.407354	1.38911
0.365559	1.35927		0.411524	1.38541
0.367138	1.35665		0.412215	1.38165
0.370273	1.35402		0.412905	1.37793
0.370273	1.3514		0.412905	1.37419
0.370273	1.34876		0.417076	1.37045
0.371062	1.34594		0.417767	1.36669
0.372641	1.34293		0.418457	1.36286
0.375776	1.33982		0.418457	1.35905
0.375776	1.33666		0.422628	1.35519
0.376566	1.33348		0.423318	1.35135
0.378144	1.33033		0.424009	1.34754
0.38128	1.32715		0.424009	1.34371
0.38128	1.32396		0.42818	1.33989
0.382069	1.32079		0.42887	1.33603
0.383647	1.3176		0.429561	1.33223
0.386783	1.31444		0.429561	1.32842
0.386783	1.31125		0.433731	1.32462
0.387572	1.30807		0.434422	1.32083
0.389151	1.30489		0.435113	1.31701
0.392286	1.30169		0.438589	1.31321
0.392286	1.29851		0.439974	1.30941
0.392286	1.29517		0.440664	1.30573
0.393075	1.29183		0.440664	1.302
0.394654	1.28841		0.444835	1.29832
0.397789	1.28492		0.445526	1.29464
0.397789	1.28146		0.446216	1.29097
0.398578	1.27799		0.446216	1.28729
0.400157	1.27453		0.450387	1.28366
0.403292	1.27104		0.451077	1.28013
0.403292	1.26756		0.451768	1.27659
0.404082	1.26408		0.451768	1.27303
0.40566	1.26061		0.455939	1.26949
0.408796	1.25714		0.456629	1.26597
0.408796	1.25367		0.45732	1.26242
0.408796	1.25017		0.45732	1.25895
0.409585	1.2467		0.46149	1.25556
0.411163	1.24321		0.462181	1.25215
0.414299	1.23973		0.462872	1.24873
0.414299	1.23647		0.462872	1.24535
0.415088	1.23305		0.467042	1.24195
0.416667	1.22966		0.467733	1.2386
0.419802	1.22623		0.468423	1.23527
0.419802	1.22284		0.468423	1.23201
0.420591	1.21944		0.472594	1.22876
0.42217	1.21604		0.473285	1.22544
0.425305	1.21266		0.473975	1.22214
0.425305	1.20925		0.477451	1.21886
0.425305	1.20587		0.478836	1.21556
0.426095	1.20249		0.479527	1.21232
0.427673	1.1991		0.479527	1.20919
0.430809	1.19574		0.483698	1.20602
0.430809	1.19234		0.484388	1.20279
0.431598	1.18898		0.485079	1.19958
0.433176	1.18581		0.485079	1.19641
0.436312	1.1828		0.489249	1.19324
0.436312	1.17976		0.48994	1.19011
0.437101	1.1767		0.490631	1.18709
0.43868	1.17366		0.490631	1.18407
0.441815	1.17064		0.494801	1.18099
0.441815	1.16761		0.495492	1.17792
0.441815	1.16456		0.496182	1.17486
0.442604	1.16154		0.496182	1.1718
0.444183	1.15852		0.500353	1.16877
0.447318	1.1555		0.501044	1.16578
0.447318	1.15252		0.501734	1.16281
0.448107	1.1495		0.501734	1.15981
0.449686	1.14649		0.505905	1.15682
0.452821	1.14352		0.506595	1.15385
0.452821	1.1406		0.507286	1.15089
0.453611	1.13791		0.507286	1.14795
0.455189	1.13536		0.511457	1.14503
0.458325	1.13287		0.512147	1.14211
0.458325	1.1304		0.512838	1.13917
0.458325	1.12793		0.516314	1.13622
0.459114	1.12545		0.517699	1.13329
0.460692	1.123		0.51839	1.13037
0.463828	1.12054		0.51839	1.12746
0.463828	1.11809		0.52256	1.12459
0.464617	1.11563		0.523251	1.12171
0.466196	1.11321		0.523941	1.11885
0.469331	1.11076		0.523941	1.11601
0.469331	1.10834		0.528112	1.11318
0.47012	1.10592		0.528803	1.11036
0.471699	1.1035		0.529493	1.10757
0.474834	1.10117		0.529493	1.10478
0.474834	1.099		0.533664	1.10203
0.474834	1.09693		0.534354	1.09937
0.475624	1.09497		0.535045	1.09669
0.477202	1.093		0.535045	1.09403
0.480338	1.09105		0.539216	1.09137
0.480338	1.08911		0.539906	1.08873
0.481127	1.08716		0.540597	1.08609
0.482705	1.08522		0.540597	1.08353
0.485841	1.08329		0.544767	1.08105
0.485841	1.08138		0.545458	1.07858
0.48663	1.07946		0.546149	1.07614
0.488209	1.07754		0.546149	1.0737
0.491344	1.07562		0.550319	1.07128
0.491344	1.07373		0.55101	1.06887
0.491344	1.07183		0.5517	1.06649
0.492133	1.07		0.5517	1.06426
0.493712	1.06818		0.555871	1.06203
0.496847	1.06646		0.556562	1.05981
0.496847	1.06479		0.557252	1.0576
0.497637	1.06312		0.560728	1.05539
0.499215	1.06146		0.562113	1.05319
0.50235	1.05981		0.562804	1.05104
0.50235	1.05817		0.562804	1.04898
0.50314	1.05651		0.566975	1.04695
0.504718	1.05488		0.567665	1.04494
0.507854	1.05326		0.568356	1.04293
0.507854	1.05162		0.568356	1.04092
0.507854	1.05001		0.572526	1.0389
0.508643	1.04839		0.573217	1.03694
0.510221	1.04677		0.573908	1.03506
0.513357	1.04518		0.573908	1.0332
0.513357	1.04364		0.578078	1.03135
0.514146	1.04212		0.578769	1.02952
0.515725	1.04071		0.579459	1.02766
0.51886	1.03935		0.579459	1.02582
0.51886	1.03797		0.58363	1.02398
0.519649	1.03662		0.584321	1.02224
0.521228	1.03526		0.585011	1.02051
0.524363	1.03389		0.585011	1.01881
0.524363	1.03256		0.589182	1.01708
0.524363	1.03122		0.589873	1.01537
0.525153	1.02988		0.590563	1.01364
0.526731	1.02855		0.590563	1.01193
0.529867	1.02723		0.594734	1.01028
0.529867	1.02591		0.595424	1.00867
0.530656	1.02459		0.596115	1.00706
0.532234	1.02328		0.599591	1.00545
0.53537	1.02201		0.600976	1.00385
0.53537	1.02075		0.601667	1.00224
0.536159	1.01964		0.601667	1.00065
0.537738	1.01855		0.605837	0.999109
0.540873	1.01748		0.606528	0.997578
0.540873	1.01638		0.607219	0.996041
0.540873	1.01532		0.607219	0.994494
0.541662	1.01424		0.611389	0.992961
0.543241	1.01319		0.61208	0.991427
0.546376	1.01213		0.61277	0.989902
0.546376	1.01107		0.61277	0.988411
0.547166	1.01001		0.616941	0.986939
0.548744	1.00897		0.617632	0.985466
0.55188	1.00792		0.618322	0.984015
0.55188	1.00687		0.618322	0.982557
0.552669	1.00584		0.622493	0.981125
0.554247	1.00484		0.623183	0.979732
0.557383	1.00379		0.623874	0.978325
0.557383	1.00292		0.623874	0.976937
0.557383	1.00204		0.628045	0.975529
0.558172	1.00117		0.628735	0.974077
0.559751	1.0003		0.629426	0.972635
0.562886	0.999429		0.629426	0.971241
0.562886	0.998562		0.633596	0.96989
0.563675	0.997696		0.634287	0.968523
0.565254	0.996838		0.634978	0.967161
0.568389	0.995982		0.638454	0.965795
0.568389	0.995118		0.639839	0.964433
0.569178	0.99427		0.640529	0.96307
0.570757	0.993424		0.640529	0.961768
0.573892	0.992556		0.6447	0.96052
0.573892	0.991726		0.645391	0.95925
0.573892	0.990888		0.646081	0.957966
0.574682	0.990017		0.646081	0.956648
0.57626	0.989278		0.650252	0.955285
0.579396	0.988551		0.650942	0.953907
0.579396	0.987798		0.651633	0.952572
0.580185	0.987063		0.651633	0.951293
0.581763	0.986315		0.655804	0.950008
0.584899	0.985572		0.656494	0.948688
0.584899	0.984845		0.657185	0.947361
0.585688	0.984104		0.657185	0.946047
0.587267	0.983369		0.661355	0.94472
0.590402	0.982637		0.662046	0.943397
0.590402	0.981894		0.662737	0.942113
0.590402	0.981179		0.662737	0.940862
0.591191	0.980442		0.666907	0.939558
0.59277	0.979716		0.667598	0.938245
0.595905	0.978975		0.668288	0.936846
0.595905	0.978239		0.668288	0.935466
0.596695	0.977591		0.672459	0.934083
0.598273	0.976921		0.67315	0.932725
0.601409	0.976268		0.67384	0.931413
0.601409	0.975616		0.677316	0.930093
0.602198	0.974952		0.678701	0.928781
0.603776	0.974277		0.679392	0.927461
0.606912	0.97361		0.679392	0.926154
0.606912	0.972938		0.683563	0.924854
0.607701	0.972269		0.684253	0.923605
0.60928	0.971607		0.684944	0.922389
0.612415	0.970943		0.684944	0.921184
0.612415	0.970269		0.689114	0.919973
0.612415	0.96961		0.689805	0.91867
0.613204	0.968951		0.690496	0.917361
0.614783	0.968286		0.690496	0.916052
0.617918	0.967635		0.694666	0.914776
0.617918	0.967047		0.695357	0.913559
0.618707	0.966462		0.696047	0.912372
0.620286	0.965867		0.696047	0.911177
0.623421	0.965287		0.700218	0.909987
0.623421	0.964709		0.700909	0.908795
0.624211	0.964105		0.701599	0.907606
0.625789	0.963529		0.701599	0.906453
0.628925	0.962942		0.70577	0.905341
0.628925	0.962355		0.70646	0.904265
0.628925	0.961784		0.707151	0.903199
0.629714	0.9612		0.707151	0.902043
0.631292	0.960618		0.711322	0.900887
0.634428	0.96004		0.712012	0.899735
0.634428	0.95947		0.712703	0.898591
0.635217	0.958893		0.716179	0.897493
0.636796	0.958377		0.717564	0.89644
0.639931	0.957885		0.718255	0.895396
0.639931	0.957405		0.718255	0.894354
0.64072	0.956913		0.722425	0.893311
0.642299	0.956424		0.723116	0.892279
0.645434	0.955937		0.723806	0.891241
0.645434	0.955466		0.723806	0.89024
0.645434	0.954982		0.727977	0.889281
0.646224	0.954498		0.728668	0.888334
0.647802	0.95403		0.729358	0.887367
0.650938	0.953545		0.729358	0.886396
0.650938	0.953079		0.733529	0.885435
0.651727	0.952601		0.734219	0.884468
0.653305	0.952124		0.73491	0.883521
0.656441	0.951659		0.73491	0.882609
0.656441	0.95122		0.739081	0.881713
0.65723	0.950831		0.739771	0.880821
0.658809	0.950448		0.740462	0.879935
0.661944	0.950069		0.740462	0.879046
0.661944	0.949687		0.744632	0.878161
0.661944	0.94931		0.745323	0.877285
0.662733	0.948934		0.746014	0.876428
0.664312	0.948559		0.746014	0.875577
0.667447	0.948189		0.750184	0.874779
0.667447	0.947818		0.750875	0.873994
0.668237	0.947451		0.751565	0.873223
0.669815	0.947084		0.751565	0.872444
0.67295	0.946717		0.755736	0.871668
0.67295	0.946351		0.756427	0.8709
0.67374	0.945989		0.757117	0.87014
0.675318	0.94563		0.760593	0.869387
0.678454	0.945326		0.761978	0.868647
0.678454	0.945025		0.762669	0.867911
0.678454	0.944726		0.762669	0.867171
0.679243	0.944428		0.76684	0.86643
0.680822	0.94413		0.76753	0.865688
0.683957	0.943833		0.768221	0.864952
0.683957	0.943537		0.768221	0.864288
0.684746	0.943248		0.772391	0.863687
0.686325	0.942957		0.773082	0.863087
0.68946	0.942669		0.773773	0.862497
0.68946	0.942381		0.773773	0.861896
0.690249	0.942097		0.777943	0.861295
0.691828	0.941813		0.778634	0.860696
0.694963	0.941529		0.779324	0.860103
0.694963	0.941252		0.779324	0.859522
0.694963	0.940975		0.783495	0.858948
0.695753	0.940735		0.784186	0.858375
0.697331	0.94045		0.784876	0.857796
0.700467	0.940168		0.784876	0.857212
0.700467	0.939885		0.789047	0.856633
0.701256	0.939604		0.789737	0.8561
0.702834	0.939325		0.790428	0.855637
0.70597	0.939045		0.790428	0.855189
0.70597	0.938762		0.794599	0.854746
0.706759	0.938487		0.795289	0.854297
0.708338	0.938209		0.79598	0.853841
0.711473	0.937933		0.799456	0.853387
0.711473	0.937659		0.800841	0.852944
0.711473	0.937384		0.801532	0.852503
0.712262	0.93711		0.801532	0.852071
0.713841	0.936834		0.805702	0.851636
0.716976	0.936556		0.806393	0.851168
0.716976	0.93627		0.807083	0.850687
0.717766	0.935935		0.807083	0.850183
0.719344	0.935599		0.811254	0.849694
0.72248	0.935263		0.811945	0.849211
0.72248	0.934928		0.812635	0.848734
0.723269	0.934594		0.812635	0.848258
0.724847	0.934256		0.816806	0.847762
0.727983	0.933921		0.817496	0.847249
0.727983	0.933586		0.818187	0.846714
0.727983	0.933249		0.818187	0.846207
0.728772	0.932918		0.822358	0.845717
0.730351	0.932582		0.823048	0.845247
0.733486	0.932252		0.823739	0.844009
0.733486	0.931919		0.823739	0.843601
0.734275	0.931569		0.827909	0.842951
0.735854	0.931193		0.8286	0.842137
0.738989	0.930751		0.829291	0.84131
0.738989	0.930256		0.829291	0.840439
0.739778	0.929765		0.833461	0.839552
0.741357	0.929269		0.834152	0.838648
0.744492	0.928774		0.834843	0.837711
0.744492	0.928281		0.838319	0.836795
0.744492	0.927783		0.839704	0.835874
0.745282	0.927291		0.840394	0.834955
0.74686	0.926791		0.840394	0.834036
0.749996	0.926292		0.844565	0.833119
0.749996	0.925795		0.845256	0.832191
0.750785	0.925295		0.845946	0.831187
0.752363	0.924797		0.845946	0.830146
0.755499	0.924297		0.850117	0.82907
0.755499	0.923771		0.850807	0.827981
0.756288	0.923186		0.851498	0.826871
0.757867	0.92253		0.851498	0.825759
0.761002	0.921838		0.855669	0.824643
0.761002	0.921145		0.856359	0.823417
0.761002	0.920453		0.85705	0.82213
0.761791	0.919764		0.85705	0.820786
0.76337	0.91907		0.86122	0.819431
0.766505	0.918375		0.861911	0.818065
0.766505	0.917679		0.862602	0.8167
0.767295	0.91698		0.862602	0.815332
0.768873	0.91628		0.866772	0.813831
0.772009	0.915577		0.867463	0.812231
0.772009	0.914874		0.868153	0.810563
0.772798	0.914174		0.868153	0.808872
0.774376	0.913467		0.872324	0.807137
0.777512	0.912682		0.873015	0.805395
0.777512	0.911772		0.873705	0.803648
0.777512	0.910695		0.877181	0.801744
0.778301	0.909579		0.878566	0.799706
0.77988	0.908461		0.879257	0.797576
0.783015	0.90734		0.879257	0.795414
0.783015	0.906218		0.883428	0.793245
0.783804	0.905089		0.884118	0.791057
0.785383	0.903945		0.884809	0.788875
0.788518	0.902802		0.884809	0.786503
0.788518	0.901656		0.888979	0.783967
0.789308	0.900503		0.88967	0.781297
0.790886	0.899351		0.890361	0.778592
0.794021	0.898192		0.890361	0.775815
0.794021	0.897036		0.894531	0.77299
0.794021	0.895876		0.895222	0.770158
0.794811	0.894597		0.895912	0.767108
0.796389	0.89317		0.895912	0.763839
0.799525	0.891437		0.900083	0.760411
0.799525	0.889694		0.900774	0.75693
0.800314	0.88795		0.901464	0.753436
0.801892	0.886199		0.901464	0.749927
0.805028	0.884443		0.905635	0.746399
0.805028	0.882691		0.906325	0.74263
0.805817	0.880935		0.907016	0.738568
0.807396	0.879176		0.907016	0.734328
0.810531	0.877417		0.911187	0.72999
0.810531	0.875658		0.911877	0.725544
0.810531	0.873888		0.912568	0.721006
0.81132	0.872115		0.916044	0.716453
0.812899	0.870338		0.917429	0.711619
0.816034	0.868553		0.91812	0.706419
0.816034	0.866694		0.91812	0.700997
0.816824	0.864724		0.92229	0.695474
0.818402	0.862543		0.922981	0.689934
0.821538	0.860361		0.923671	0.684379
0.821538	0.858176		0.923671	0.678803
0.822327	0.85599		0.927842	0.672942
0.823905	0.853796		0.928533	0.666622
0.827041	0.851597		0.929223	0.660067
0.827041	0.849403		0.929223	0.653393
0.827041	0.847205		0.933394	0.646596
0.82783	0.845004		0.934084	0.639669
0.829409	0.842799		0.934775	0.632717
0.832544	0.840594		0.934775	0.625502
0.832544	0.838386		0.938946	0.617699
0.833333	0.836177		0.939636	0.609664
0.834912	0.833946		0.940327	0.601506
0.838047	0.831657		0.940327	0.593309
0.838047	0.829273		0.944497	0.585085
0.838837	0.826738		0.945188	0.576851
0.840415	0.824201		0.945879	0.568371
0.84355	0.821661		0.945879	0.559206
0.84355	0.81912		0.950049	0.549825
0.84434	0.816574		0.95074	0.540319
0.845918	0.814023		0.95143	0.530749
0.849054	0.81147		0.95143	0.521011
0.849054	0.808917		0.955601	0.51126
0.849054	0.806363		0.956292	0.501306
0.849843	0.803806		0.956982	0.490594
0.851422	0.80125		0.960458	0.479651
0.854557	0.798687		0.961843	0.468583
0.854557	0.796123		0.962534	0.457467
0.855346	0.793529		0.962534	0.446328
0.856925	0.790888		0.966705	0.435129
0.86006	0.788126		0.967395	0.423824
0.86006	0.785239		0.968086	0.411844
0.860849	0.782351		0.968086	0.399737
0.862428	0.779448		0.972256	0.387529
0.865563	0.776549		0.972947	0.375296
0.865563	0.773644		0.973638	0.362973
0.865563	0.770735		0.973638	0.350588
0.866353	0.767825		0.977808	0.338174
0.867931	0.764911		0.978499	0.325249
0.871067	0.761997		0.979189	0.312224
0.871067	0.759082		0.979189	0.299065
0.871856	0.756165		0.98336	0.285918
0.873434	0.753239		0.984051	0.272758
0.87657	0.750312		0.984741	0.25958
0.87657	0.747336		0.984741	0.246344
0.877359	0.744295		0.988912	0.232492
0.878938	0.741036		0.989602	0.218493
0.882073	0.737657		0.990293	0.204306
0.882073	0.734274		0.990293	0.190107
0.882073	0.730883		0.994464	0.17604
0.882862	0.727493		0.994462	0.168788
0.884441	0.724095		0.995251	0.154223
0.887576	0.720697		0.997232	0.145027
0.887576	0.717282		0.998895	0.135245
0.888366	0.713862		1	0.12098
0.889944	0.710431		1	0.114949
0.89308	0.707
0.89308	0.703565
0.893869	0.700121
0.895447	0.696675
0.898583	0.693138
0.898583	0.689425
0.898583	0.685283
0.899372	0.681019
0.900951	0.67675
0.904086	0.672466
0.904086	0.668174
0.904875	0.663868
0.906454	0.659552
0.909589	0.655222
0.909589	0.650881
0.910378	0.64653
0.911957	0.642168
0.915092	0.63779
0.915092	0.633402
0.915092	0.629
0.915882	0.624418
0.91746	0.619426
0.920596	0.613707
0.920596	0.607927
0.921385	0.602124
0.922963	0.596311
0.926099	0.590476
0.926099	0.584626
0.926888	0.578758
0.928467	0.572869
0.931602	0.56696
0.931602	0.561035
0.931602	0.555087
0.932391	0.549113
0.93397	0.543135
0.937105	0.537124
0.937105	0.530863
0.937895	0.524008
0.939473	0.516426
0.942609	0.508826
0.942609	0.501209
0.943398	0.493568
0.944976	0.485925
0.948112	0.478261
0.948112	0.470583
0.948112	0.462887
0.948901	0.455176
0.95048	0.44745
0.953615	0.4397
0.953615	0.431937
0.954404	0.42415
0.955983	0.41632
0.959118	0.408283
0.959118	0.399821
0.959908	0.390984
0.961486	0.382149
0.964621	0.373313
0.964621	0.364443
0.964621	0.355556
0.965411	0.346669
0.966989	0.337772
0.970125	0.328875
0.970125	0.319971
0.970914	0.311063
0.972492	0.302149
0.975628	0.293227
0.975628	0.284297
0.976417	0.275333
0.977996	0.266248
0.981131	0.256919
0.981131	0.247451
0.981131	0.237987
0.98192	0.22854
0.983499	0.219103
0.986634	0.209671
0.986634	0.200256
0.987424	0.190876
0.989002	0.181512
0.992138	0.172142
0.992138	0.162782
0.992927	0.153435
0.994505	0.1441
0.997641	0.134776
0.997641	0.125679
0.997248	0.120092
0.997802	0.11513
0.998634	0.111872
1	0.112954
